# Supplementary material for: Structural characteristics and proximity comparison of China’s urban innovation cooperation network
Source: PLoS One. 2021 Jul 30;16(7):e0255443. doi: 10.1371/journal.pone.0255443 (PMC8323881; doi:10.1371/journal.pone.0255443)
Supplement: S1 Table — (XLSX) [file pone.0255443.s001.xlsx]

## Sheet: 1985-2006
	Beijing	Shanghai	Qingdao	Shenzhen	Fushun	Hangzhou	Nanjing	Tianjin	Guangzhou	Wuhan	Chengdu	Shenyang	Lanzhou	Xi'an	Kunming	Anshan	Chongqing	Changsha	Dalian	Zhengzhou	Suzhou	Luoyang	Wuxi	Hefei	Changzhou	Changchun	Taiyuan	Shaoxing	Ningbo	Harbin	Ji'nan	Hong-Kong	Xiamen	Langfang	Fushan	Shijiazhuang	Zibo	Quanzhou	Xianyang	Fuzhou	Baoding	Taizhou	Yantai	Zhuzhou	Dongying	Urumqi	Nantong	Lianyungang	Guiyang
Beijing	8272	1194	44	338	913	112	82	202	75	41	60	38	114	45	14	11	32	38	54	62	34	155	23	37	19	37	17	15	16	24	25	29	17	71	18	31	27	15	2	5	42	2	26	17	42	10	4	9	9
Shanghai	1194	2456	28	78	1	103	51	25	62	26	18	17	17	27	16	3	25	15	13	13	37	3	25	4	16	12	2	27	13	5	5	8	6	7	6	1	1	7	0	1	1	27	1	7	2	3	10	13	0
Qingdao	44	28	1392	14	0	1	0	2	5	1	3	0	0	1	4	0	2	0	0	1	0	1	1	1	0	0	0	0	1	0	4	0	0	4	0	0	1	0	3	0	0	0	3	0	5	0	0	0	0
Shenzhen	338	78	14	232	0	25	9	18	52	13	34	4	6	17	0	0	0	4	1	13	10	0	2	23	3	3	0	2	0	1	1	8	0	0	5	0	0	6	0	3	0	0	0	6	0	0	6	0	2
Fushun	913	1	0	0	12	0	0	1	0	0	0	5	0	0	0	0	0	0	20	0	0	5	0	0	0	1	1	0	8	0	1	0	0	0	0	1	0	0	0	0	0	0	0	0	0	0	0	0	0
Hangzhou	112	103	1	25	0	342	10	9	10	4	7	2	4	20	7	0	2	7	0	7	7	0	8	8	0	2	1	36	24	1	0	2	1	0	7	0	0	3	0	1	0	24	0	3	0	0	0	0	4
Nanjing	82	51	0	9	0	10	382	11	4	5	1	2	1	4	1	0	0	3	1	0	9	0	15	2	24	1	2	5	4	1	2	1	1	0	0	0	0	1	0	1	0	0	0	0	0	1	8	14	1
Tianjin	202	25	2	18	1	9	11	328	7	4	1	6	3	3	2	0	2	0	2	7	2	2	1	1	0	1	2	0	0	6	2	1	0	3	3	4	6	3	0	0	3	1	1	3	0	1	0	1	1
Guangzhou	75	62	5	52	0	10	4	7	294	9	4	0	3	2	2	0	1	3	1	0	2	0	2	0	2	4	0	2	0	0	1	6	2	0	26	1	2	0	0	0	0	0	2	4	0	0	0	0	2
Wuhan	41	26	1	13	0	4	5	4	9	230	3	2	0	7	0	1	1	6	2	3	0	3	0	1	0	1	0	0	6	0	0	0	0	0	7	1	3	0	0	0	0	0	0	0	0	1	0	0	1
Chengdu	60	18	3	34	0	7	1	1	4	3	174	2	0	4	3	0	11	1	0	1	1	0	5	1	0	0	1	0	2	0	2	1	0	1	0	0	0	0	2	1	0	6	0	1	0	4	2	0	1
Shenyang	38	17	0	4	5	2	2	6	0	2	2	170	3	5	0	11	0	7	17	7	0	0	1	0	1	5	1	1	0	6	1	0	0	0	0	0	2	0	0	0	0	0	0	0	1	0	0	0	1
Lanzhou	114	17	0	6	0	4	1	3	3	0	0	3	130	2	0	0	1	4	0	7	0	1	1	0	0	0	1	0	0	1	0	2	0	0	0	0	2	3	0	0	0	1	1	3	0	0	0	0	0
Xi'an	45	27	1	17	0	20	4	3	2	7	4	5	2	102	0	0	0	1	0	0	0	1	0	0	1	2	0	0	0	1	3	1	0	1	0	0	2	0	12	1	2	0	2	0	1	1	0	2	0
Kunming	14	16	4	0	0	7	1	2	2	0	3	0	0	0	196	0	1	0	1	0	0	0	0	0	0	0	3	0	0	0	1	0	0	1	0	0	0	0	0	0	0	0	0	0	0	0	0	0	0
Anshan	11	3	0	0	0	0	0	0	0	1	0	11	0	0	0	214	0	2	7	0	0	0	2	0	0	0	1	0	0	1	1	0	1	0	0	2	0	0	0	0	0	0	0	0	0	0	0	0	0
Chongqing	32	25	2	0	0	2	0	2	1	1	11	0	1	0	1	0	136	0	1	0	13	0	0	0	0	0	0	0	0	0	1	0	0	0	0	0	0	0	0	0	0	0	0	0	0	0	0	0	1
Changsha	38	15	0	4	0	7	3	0	3	6	1	7	4	1	0	2	0	58	0	9	1	0	0	0	0	0	0	0	1	0	1	2	1	0	1	0	2	0	0	1	0	0	1	5	0	1	0	0	2
Dalian	54	13	0	1	20	0	1	2	1	2	0	17	0	0	1	7	1	0	52	1	1	2	0	0	0	6	2	2	0	4	1	2	0	0	0	2	1	0	0	0	0	2	1	0	0	0	3	0	0
Zhengzhou	62	13	1	13	0	7	0	7	0	3	1	7	7	0	0	0	0	9	1	34	0	1	2	0	0	0	2	0	0	0	1	0	1	0	0	0	0	6	0	0	0	0	0	6	0	0	0	0	0
Suzhou	34	37	0	10	0	7	9	2	2	0	1	0	0	0	0	0	13	1	1	0	50	0	3	1	4	0	0	2	2	1	0	0	0	0	3	0	0	0	0	0	0	0	0	0	0	0	4	12	0
Luoyang	155	3	1	0	5	0	0	2	0	3	0	0	1	1	0	0	0	0	2	1	0	18	0	0	0	0	0	0	2	0	1	0	0	0	0	0	1	0	1	0	0	0	0	0	0	0	0	0	0
Wuxi	23	25	1	2	0	8	15	1	2	0	5	1	1	0	0	2	0	0	0	2	3	0	46	0	5	0	1	2	11	0	0	0	0	0	3	0	0	0	0	0	0	0	0	0	0	0	0	0	0
Hefei	37	4	1	23	0	8	2	1	0	1	1	0	0	0	0	0	0	0	0	0	1	0	0	52	1	0	0	0	1	0	1	0	1	3	0	0	0	0	0	0	0	1	0	0	0	0	0	0	0
Changzhou	19	16	0	3	0	0	24	0	2	0	0	1	0	1	0	0	0	0	0	0	4	0	5	1	44	0	1	0	0	0	0	0	0	0	0	0	0	0	1	0	0	0	0	0	0	0	0	4	0
Changchun	37	12	0	3	1	2	1	1	4	1	0	5	0	2	0	0	0	0	6	0	0	0	0	0	0	42	0	0	0	0	0	3	1	0	0	0	1	0	0	0	0	5	0	0	0	0	0	0	0
Taiyuan	17	2	0	0	1	1	2	2	0	0	1	1	1	0	3	1	0	0	2	2	0	0	1	0	1	0	84	0	0	0	2	0	0	0	0	0	0	0	1	0	0	0	0	0	1	0	0	0	0
Shaoxing	15	27	0	2	0	36	5	0	2	0	0	1	0	0	0	0	0	0	2	0	2	0	2	0	0	0	0	42	0	0	0	0	0	0	2	0	0	0	0	0	0	0	0	0	0	0	0	0	0
Ningbo	16	13	1	0	8	24	4	0	0	6	2	0	0	0	0	0	0	1	0	0	2	2	11	1	0	0	0	0	38	0	0	0	0	0	0	0	0	0	0	0	0	0	0	0	0	0	0	0	0
Harbin	24	5	0	1	0	1	1	6	0	0	0	6	1	1	0	1	0	0	4	0	1	0	0	0	0	0	0	0	0	56	0	0	0	0	0	0	0	0	0	0	0	0	0	0	1	0	0	0	0
Ji'nan	25	5	4	1	1	0	2	2	1	0	2	1	0	3	1	1	1	1	1	1	0	1	0	1	0	0	2	0	0	0	36	0	0	0	0	0	3	0	0	0	0	0	2	0	1	0	0	0	0
Hong-Kong	29	8	0	8	0	2	1	1	6	0	1	0	2	1	0	0	0	2	2	0	0	0	0	0	0	3	0	0	0	0	0	38	0	0	3	0	0	0	0	0	0	0	0	0	0	0	0	0	0
Xiamen	17	6	0	0	0	1	1	0	2	0	0	0	0	0	0	1	0	1	0	1	0	0	0	1	0	1	0	0	0	0	0	0	58	0	0	0	0	5	0	9	0	0	0	0	0	0	0	0	0
Langfang	71	7	4	0	0	0	0	3	0	0	1	0	0	1	1	0	0	0	0	0	0	0	0	3	0	0	0	0	0	0	0	0	0	6	0	0	0	0	0	0	0	0	0	0	0	0	0	0	0
Fushan	18	6	0	5	0	7	0	3	26	7	0	0	0	0	0	0	0	1	0	0	3	0	3	0	0	0	0	2	0	0	0	3	0	0	4	0	0	0	0	2	0	1	0	0	0	0	0	0	0
Shijiazhuang	31	1	0	0	1	0	0	4	1	1	0	0	0	0	0	2	0	0	2	0	0	0	0	0	0	0	0	0	0	0	0	0	0	0	0	38	0	0	0	2	0	0	0	0	0	0	2	0	0
Zibo	27	1	1	0	0	0	0	6	2	3	0	2	2	2	0	0	0	2	1	0	0	1	0	0	0	1	0	0	0	0	3	0	0	0	0	0	28	0	0	0	0	0	0	0	1	0	0	0	0
Quanzhou	15	7	0	6	0	3	1	3	0	0	0	0	3	0	0	0	0	0	0	6	0	0	0	0	0	0	0	0	0	0	0	0	5	0	0	0	0	34	0	1	0	0	0	3	0	0	0	0	0
Xianyang	2	0	3	0	0	0	0	0	0	0	2	0	0	12	0	0	0	0	0	0	0	1	0	0	1	0	1	0	0	0	0	0	0	0	0	0	0	0	62	0	0	0	0	0	0	0	0	0	0
Fuzhou	5	1	0	3	0	1	1	0	0	0	1	0	0	1	0	0	0	1	0	0	0	0	0	0	0	0	0	0	0	0	0	0	9	0	2	2	0	1	0	48	0	0	0	0	0	0	0	0	0
Baoding	42	1	0	0	0	0	0	3	0	0	0	0	0	2	0	0	0	0	0	0	0	0	0	0	0	0	0	0	0	0	0	0	0	0	0	0	0	0	0	0	26	0	0	0	0	0	0	0	0
Taizhou	2	27	0	0	0	24	0	1	0	0	6	0	1	0	0	0	0	0	2	0	0	0	0	1	0	5	0	0	0	0	0	0	0	0	1	0	0	0	0	0	0	4	0	0	0	0	0	0	0
Yantai	26	1	3	0	0	0	0	1	2	0	0	0	1	2	0	0	0	1	1	0	0	0	0	0	0	0	0	0	0	0	2	0	0	0	0	0	0	0	0	0	0	0	24	0	0	0	0	0	0
Zhuzhou	17	7	0	6	0	3	0	3	4	0	1	0	3	0	0	0	0	5	0	6	0	0	0	0	0	0	0	0	0	0	0	0	0	0	0	0	0	3	0	0	0	0	0	6	0	0	0	0	0
Dongying	42	2	5	0	0	0	0	0	0	0	0	1	0	1	0	0	0	0	0	0	0	0	0	0	0	0	1	0	0	1	1	0	0	0	0	0	1	0	0	0	0	0	0	0	6	0	0	0	0
Urumqi	10	3	0	0	0	0	1	1	0	1	4	0	0	1	0	0	0	1	0	0	0	0	0	0	0	0	0	0	0	0	0	0	0	0	0	0	0	0	0	0	0	0	0	0	0	34	0	0	0
Nantong	4	10	0	6	0	0	8	0	0	0	2	0	0	0	0	0	0	0	3	0	4	0	0	0	0	0	0	0	0	0	0	0	0	0	0	2	0	0	0	0	0	0	0	0	0	0	24	0	0
Lianyungang	9	13	0	0	0	0	14	1	0	0	0	0	0	2	0	0	0	0	0	0	12	0	0	0	4	0	0	0	0	0	0	0	0	0	0	0	0	0	0	0	0	0	0	0	0	0	0	8	0
Guiyang	9	0	0	2	0	4	1	1	2	1	1	1	0	0	0	0	1	2	0	0	0	0	0	0	0	0	0	0	0	0	0	0	0	0	0	0	0	0	0	0	0	0	0	0	0	0	0	0	22
Daqing	20	0	0	0	1	0	0	0	0	1	0	1	1	0	1	0	0	0	3	1	0	0	0	1	0	1	0	0	0	3	0	0	0	0	0	0	0	0	0	0	0	0	2	0	1	0	0	0	0
Haikou	10	1	0	7	0	0	10	5	0	1	0	0	0	0	0	0	0	0	0	0	0	0	0	0	0	0	0	0	0	0	0	0	0	0	0	0	0	0	0	0	0	0	0	0	0	0	0	0	0
Jilin	25	2	0	1	0	0	0	0	0	0	1	0	0	0	0	0	0	0	4	0	0	0	0	0	0	6	0	0	0	0	0	0	0	0	0	0	0	0	0	0	0	0	0	0	0	0	0	0	0
Xinxiang	6	0	0	0	0	3	0	0	0	0	0	0	0	0	0	0	2	0	1	2	1	0	0	6	0	0	0	0	0	0	0	0	0	0	0	0	0	0	0	0	0	0	0	0	0	0	0	0	0
Yangzhou	6	6	0	1	0	0	13	0	0	0	2	0	0	0	0	1	0	0	0	0	0	0	0	2	11	0	0	0	0	0	0	0	0	0	0	0	0	0	2	0	0	0	0	0	0	0	0	0	0
Jiaxing	0	12	0	1	0	18	2	0	0	0	0	0	1	0	0	0	0	0	0	0	0	0	0	0	0	0	0	0	0	0	0	0	0	0	0	0	0	0	0	0	0	0	0	0	0	0	0	0	0
Panzhihua	6	1	0	0	0	0	0	2	0	0	13	0	0	1	0	1	0	6	0	0	0	0	0	0	0	0	0	0	0	0	0	0	0	0	0	0	0	0	0	0	0	0	0	0	0	0	0	0	0
Nanchang	7	1	0	9	0	0	0	0	0	0	0	0	0	0	0	0	0	2	0	0	0	0	0	0	0	0	1	0	0	0	0	0	0	0	0	0	0	0	0	0	0	0	0	0	0	0	0	0	0
Zhenjiang	11	1	0	0	0	2	5	2	0	0	0	0	0	0	0	0	0	0	0	0	1	0	0	0	2	0	0	0	0	0	0	0	0	0	0	0	0	0	0	0	0	0	0	0	0	0	0	0	0
Xuchang	1	0	0	0	0	0	0	0	0	0	0	0	0	0	0	0	0	0	0	4	0	0	0	0	0	0	0	0	0	0	0	0	0	0	0	0	0	0	0	0	0	0	0	0	0	0	0	0	0
Tangshan	15	1	1	0	0	0	0	2	0	0	0	0	0	0	0	1	0	0	0	1	0	0	0	0	0	0	0	0	0	0	0	0	0	0	0	0	1	0	0	0	0	0	0	0	0	0	0	0	0
Nanning	4	0	0	0	0	0	1	0	1	2	0	0	0	0	0	0	0	2	0	0	0	0	0	0	0	0	0	0	0	0	0	0	0	0	0	0	0	0	0	0	0	0	0	0	0	0	0	0	0
Yancheng	1	1	0	0	0	1	12	0	0	0	0	0	0	0	0	0	0	0	0	0	0	0	2	3	7	0	0	0	0	0	0	0	0	0	0	0	0	0	0	0	0	0	0	0	0	0	0	0	0
Jinhua	2	5	0	0	0	12	1	0	0	1	3	0	0	0	0	0	0	1	1	0	0	0	1	0	0	0	0	0	0	3	0	0	0	0	0	0	1	0	0	0	0	0	0	0	0	0	0	0	0
Yueyang	27	2	0	0	0	0	0	0	0	2	0	0	0	0	0	0	0	4	0	0	0	0	0	0	0	0	0	0	0	0	0	0	0	0	0	0	0	0	0	0	0	0	0	0	0	0	0	0	0
Mianyang	6	1	0	0	0	1	0	0	0	0	5	0	0	0	0	0	10	0	0	0	0	0	0	0	0	0	0	0	0	0	0	0	0	0	0	0	0	0	0	0	0	0	0	0	0	0	0	0	2
Wenzhou	10	9	0	0	2	3	0	0	0	0	0	0	0	1	0	0	0	0	1	0	0	0	0	0	0	0	0	0	0	0	0	0	0	0	0	0	1	0	0	0	0	0	0	0	0	0	0	0	0
Shantou	4	3	0	0	0	0	0	0	11	0	1	1	0	0	0	0	0	1	0	0	0	0	1	0	0	0	0	0	0	0	0	0	0	0	0	0	0	0	0	0	0	0	0	0	0	0	0	0	0
Zhuhai	3	0	0	0	0	0	0	1	4	0	1	0	0	1	0	0	0	0	0	0	0	0	0	0	0	0	0	0	0	0	0	1	0	0	0	0	0	0	0	0	0	0	0	0	0	0	0	0	0
Weifang	7	1	1	0	0	0	0	0	0	0	0	0	1	1	0	0	0	0	0	0	0	0	0	0	0	0	0	0	0	0	0	0	0	0	0	0	0	0	0	0	0	0	0	0	1	0	0	0	0
Taizhou	4	8	0	0	0	0	3	0	1	0	0	0	1	0	0	0	2	0	0	1	0	0	0	0	0	0	0	0	0	0	0	0	0	0	0	0	0	0	0	0	0	0	0	0	0	0	0	0	0
Quzhou	2	0	0	0	0	11	1	0	0	0	0	0	0	0	0	0	0	0	0	0	0	0	0	0	0	0	0	0	0	0	0	1	0	0	0	0	0	0	0	0	0	0	0	0	0	0	0	0	0
Qinhuangdao	1	6	1	0	0	0	0	5	0	0	0	0	0	0	0	0	0	0	0	0	0	0	0	0	0	0	0	0	0	0	0	0	0	0	0	0	0	0	0	0	0	0	0	0	0	0	0	0	0
Baotou	4	1	0	0	0	0	0	0	1	0	0	1	0	0	0	0	0	0	0	0	0	0	0	0	0	0	0	0	0	0	0	0	0	0	0	1	0	0	0	0	0	0	0	0	0	0	0	0	0
Dongguan	4	0	0	6	0	0	2	0	13	0	0	0	0	0	0	0	0	0	0	1	0	0	0	0	0	0	0	0	0	0	0	1	0	0	0	0	0	0	0	0	0	0	0	0	0	0	0	0	0
Liuzhou	1	14	0	0	0	0	1	0	0	1	0	0	0	0	0	0	1	0	0	1	0	0	0	0	0	0	0	0	0	0	0	0	0	0	0	0	0	0	0	0	0	0	0	0	0	0	0	0	0
Jingzhou	6	0	0	0	0	0	1	1	11	1	0	0	0	0	0	0	0	0	0	1	0	0	0	0	0	0	0	0	0	0	0	0	0	1	0	0	0	0	0	0	0	0	0	0	0	0	0	0	0
Jinzhou	12	0	0	0	1	0	0	1	0	0	0	1	1	0	0	0	0	0	0	0	0	0	0	0	0	0	0	0	0	0	0	0	0	0	0	0	0	0	0	0	0	0	0	0	0	0	0	0	0
Deyang	0	4	1	0	0	0	0	0	0	0	17	0	0	0	0	0	0	0	0	0	0	0	0	0	0	0	0	0	0	0	0	0	0	0	0	0	0	0	0	0	0	0	0	0	0	0	0	0	0
Xuzhou	4	7	0	0	0	0	3	0	0	0	0	0	1	0	0	0	1	0	0	0	0	0	3	1	0	0	0	0	0	0	0	0	0	0	0	0	0	0	0	0	0	0	0	0	0	0	0	0	0
Huzhou	1	3	0	0	0	11	1	0	0	0	0	4	0	0	0	0	0	0	0	0	0	0	0	0	0	0	0	0	0	0	1	0	0	0	0	0	0	0	0	0	0	0	0	0	0	0	0	0	0
Zhumadian	0	6	0	16	0	0	0	0	0	0	0	0	0	0	0	0	0	0	0	0	0	0	0	0	0	0	0	0	0	0	0	0	0	0	0	0	0	0	0	0	0	0	0	0	0	0	0	0	0
Ankang	0	0	0	0	0	0	0	0	0	0	0	0	0	0	0	0	0	0	0	0	0	0	0	0	0	0	0	0	0	0	0	0	0	0	0	0	0	0	0	0	0	0	0	0	0	0	0	0	0
Yichang	2	0	0	0	0	0	2	1	0	9	0	0	0	0	0	0	0	0	0	0	0	0	0	0	0	0	0	0	0	0	0	0	0	2	0	0	0	0	0	0	0	0	0	0	0	0	0	0	0
Chenzhou	4	0	0	2	0	2	0	0	2	0	0	0	0	0	0	0	0	2	0	0	2	0	2	0	0	0	0	2	0	0	0	0	0	0	2	0	0	0	0	0	0	0	0	0	0	0	0	0	0
Taian	6	1	2	0	0	0	0	0	0	0	0	0	0	0	0	0	0	0	0	0	0	0	0	0	0	0	0	0	0	0	4	0	0	0	0	0	2	0	0	0	0	0	1	0	0	0	0	0	0
Chengde	15	0	0	0	0	0	0	0	0	0	0	3	0	0	0	0	0	0	0	0	0	0	0	0	0	0	0	0	0	0	0	0	0	0	0	1	0	0	0	0	0	0	0	0	0	0	0	0	0
Maanshan	3	6	0	0	0	0	2	0	0	0	0	1	0	0	0	1	0	0	0	0	0	0	1	0	0	0	0	0	0	0	0	0	0	0	0	0	0	0	0	0	0	0	0	0	0	0	0	0	0
Zhongshan	9	1	0	0	0	0	0	0	5	0	3	0	0	0	0	0	0	0	0	0	0	0	0	0	0	0	0	0	0	0	0	0	0	0	0	0	0	0	0	0	0	0	0	0	0	0	0	0	0
Baoji	5	2	0	0	0	0	0	0	0	2	0	1	0	3	0	0	0	0	1	0	0	0	0	0	0	0	0	0	0	0	0	0	0	0	0	0	0	0	0	0	0	0	0	0	0	0	0	0	0
Cangzhou	9	1	0	0	0	0	0	1	0	0	0	1	0	0	0	0	0	0	0	0	0	0	0	0	0	0	0	0	0	0	1	0	0	1	0	0	0	0	0	0	0	0	0	0	0	0	0	0	0
Xiangtan	1	0	0	0	0	1	0	0	2	2	0	0	0	0	1	0	0	3	0	0	0	0	0	0	0	0	0	0	0	0	0	1	0	0	0	0	0	0	0	0	0	0	0	1	0	0	0	0	0
Liaoyang	5	3	1	0	0	0	0	0	0	0	0	2	0	0	0	1	0	0	3	0	0	0	0	0	0	0	0	0	0	0	0	0	0	0	0	0	0	0	0	0	0	0	0	0	0	0	0	0	0
Anyang	3	0	0	0	0	0	0	0	0	0	0	0	1	0	0	0	0	0	0	11	0	0	0	0	0	0	0	0	0	0	0	0	0	0	0	0	0	0	0	0	0	0	0	0	0	0	0	0	0
Nanyang	6	1	0	0	0	0	0	1	3	1	0	0	0	0	0	0	0	0	0	1	0	0	0	0	0	0	0	0	0	1	0	0	0	0	0	0	0	0	0	0	0	0	0	0	0	0	0	0	0
Guilin	4	2	0	0	0	0	0	0	1	0	0	0	0	0	0	0	0	0	0	1	0	0	0	0	0	0	0	0	0	0	0	0	0	0	0	0	0	0	0	0	0	0	0	0	0	0	0	0	0
Zhaoqing	0	0	0	0	0	0	1	0	4	0	0	0	0	0	0	0	0	0	0	0	0	0	0	0	0	0	0	0	0	0	0	0	1	0	2	0	0	0	0	0	0	0	0	0	0	0	0	0	0
Benxi	2	0	0	0	0	0	0	0	0	1	0	1	0	0	0	0	0	0	0	0	0	0	0	0	0	0	0	0	0	0	0	0	0	0	0	0	0	0	0	0	0	0	0	0	0	0	0	0	0
Yuxi	0	0	0	0	0	0	0	2	0	3	0	0	0	0	2	0	0	0	0	0	0	0	0	0	0	0	0	0	0	0	0	0	0	0	0	0	0	0	0	0	0	0	0	0	0	0	0	0	0
Honghe	1	0	0	0	0	4	0	0	1	0	0	0	0	0	7	0	0	1	0	0	0	0	0	0	0	0	0	0	0	0	0	0	0	0	0	0	0	0	0	0	0	0	0	0	0	0	0	0	0
Jining	4	6	0	0	0	0	0	0	0	0	0	0	0	0	0	0	0	0	0	0	0	0	0	0	0	0	0	0	0	0	2	0	0	0	0	0	0	0	0	0	0	0	0	0	0	0	0	0	0
Zigong	5	1	0	0	0	0	0	0	0	0	2	0	0	0	1	0	1	2	0	0	0	0	0	0	0	0	0	0	0	0	0	0	0	0	0	0	0	0	0	0	0	0	0	0	0	0	0	0	0
Zhanjiang	3	2	0	0	0	2	0	0	4	0	0	0	0	1	0	0	0	0	0	0	0	0	0	0	0	0	0	0	0	0	0	0	0	0	0	0	0	0	0	0	0	0	0	0	0	0	0	0	0
Huizhou	6	0	0	2	0	0	0	0	3	0	0	0	0	1	0	0	0	0	0	0	0	0	0	0	0	0	0	0	0	0	0	0	0	0	0	0	0	0	0	0	0	0	0	0	0	0	0	0	0
Panjin	3	0	0	0	1	2	0	0	0	0	0	2	0	0	0	0	0	0	0	0	0	0	0	0	0	1	1	0	0	0	2	0	0	0	0	0	0	0	0	0	0	0	0	0	0	0	0	0	0
Enshi	1	0	0	0	0	0	0	0	0	4	0	0	0	0	0	0	0	0	0	0	0	0	1	0	0	0	0	0	0	0	0	0	0	0	0	0	0	0	0	0	0	0	0	0	0	0	0	0	0
Yuncheng	3	5	0	0	0	0	0	0	0	0	0	1	0	1	0	0	0	0	0	0	0	0	0	0	0	0	3	0	0	0	0	0	0	0	0	0	0	0	0	0	0	0	0	0	0	0	0	0	0
Huainan	1	0	0	0	0	0	1	0	0	0	0	0	0	0	0	0	0	0	0	0	0	0	0	3	0	0	1	0	0	0	0	0	0	0	0	0	0	0	0	0	1	0	0	0	0	0	0	0	0
Ordos	9	0	0	0	0	0	0	2	0	0	0	0	0	0	0	0	0	0	1	0	0	0	0	0	0	0	0	0	0	0	0	0	0	0	0	0	0	0	0	0	0	0	0	0	0	0	0	0	0
Hengyang	2	1	0	0	0	0	0	0	0	0	0	0	0	0	0	0	0	6	0	0	0	0	0	0	0	0	0	0	0	0	0	0	0	0	0	0	0	0	0	0	0	0	0	1	0	0	0	0	0
Maoming	9	1	0	0	0	0	0	0	2	0	0	0	0	0	0	0	0	0	0	0	0	0	0	0	0	0	0	0	0	0	0	0	0	0	0	0	0	0	0	0	0	0	0	0	0	0	0	0	0
Zaozhuang	6	3	0	0	0	0	0	0	0	0	1	0	0	0	0	0	0	0	0	0	0	0	0	0	0	0	0	0	0	0	1	0	0	0	0	0	0	0	0	0	0	0	0	0	0	0	0	0	0
Handan	5	0	0	0	0	0	0	1	0	0	0	0	0	0	0	0	0	1	0	0	0	0	0	0	0	0	0	0	0	1	0	0	0	0	0	2	0	0	0	0	0	0	0	0	0	0	0	0	0
Jiangmen	0	3	0	1	0	0	0	0	7	0	0	0	0	0	0	0	0	0	0	0	0	0	0	0	0	0	0	0	0	0	0	0	0	0	0	0	0	0	0	0	0	0	0	0	0	0	0	0	0
Anqing	9	0	0	0	0	0	0	0	0	0	0	0	0	0	0	0	0	0	0	0	0	0	0	0	0	0	0	0	0	0	0	0	0	0	0	0	0	0	0	0	0	0	0	0	0	0	0	0	0
Xuancheng	0	2	0	0	0	0	1	0	0	0	0	0	0	0	0	0	0	0	0	0	0	0	0	2	0	0	0	0	0	0	0	0	0	0	0	0	0	0	0	0	0	0	0	0	0	0	0	0	0
Huangshi	3	1	0	0	0	0	0	0	0	4	0	0	0	0	0	0	0	1	0	0	0	0	0	0	0	0	0	0	0	0	0	0	0	0	0	0	0	0	0	0	0	0	0	0	0	0	0	0	0
Dezhou	1	0	0	0	0	0	0	2	0	0	0	0	0	0	0	0	0	0	0	0	0	0	0	0	0	0	0	0	0	2	2	0	0	0	0	0	0	0	0	0	0	0	0	0	0	0	0	0	0
Huaian	1	3	0	0	0	0	1	0	0	4	0	0	0	0	0	0	0	0	0	0	0	0	0	0	1	0	0	0	0	0	0	0	0	0	0	0	1	0	0	0	0	0	0	0	0	0	0	0	0
Xining	4	0	0	0	0	0	0	1	0	0	0	0	0	0	0	0	0	1	0	0	0	0	0	0	0	0	0	0	0	0	0	0	0	0	0	0	0	0	0	0	0	0	0	0	0	0	0	0	0
Jinzhong	3	0	0	0	0	0	0	0	0	0	0	1	0	0	0	0	0	0	0	0	0	0	0	0	0	0	6	0	0	0	0	0	0	0	0	0	0	0	0	0	0	0	0	0	0	0	0	0	0
Dandong	2	1	0	0	0	0	0	0	0	0	0	1	0	0	0	0	0	0	0	0	0	0	0	0	0	0	0	0	0	0	0	0	0	0	0	0	0	0	0	0	0	0	0	0	0	0	0	0	0
Zhaotong	0	0	0	0	0	0	0	0	0	0	10	0	0	0	0	0	0	0	0	0	0	0	0	0	0	0	0	0	0	0	0	0	0	0	0	0	0	0	0	0	0	0	0	0	0	0	0	0	0
Hohhot	5	0	0	0	0	0	0	1	0	0	0	0	0	0	0	0	0	0	0	0	0	0	0	0	0	1	0	0	0	0	0	0	0	0	0	0	0	0	0	0	0	0	0	0	0	0	0	0	0
Zhoushan	0	1	0	0	0	5	0	0	0	0	0	0	0	0	0	0	0	0	0	0	0	0	0	0	0	0	0	0	1	0	0	0	0	0	0	0	0	0	0	0	0	0	0	0	0	0	0	0	0
Shaoguan	2	0	0	0	0	0	0	0	3	0	0	0	0	0	1	0	0	0	1	0	0	0	0	0	0	0	0	0	0	0	0	0	0	0	0	0	0	0	0	0	0	0	0	0	0	0	0	0	0
Sanming	3	2	0	0	0	0	0	0	0	0	0	0	0	0	0	0	0	0	0	0	0	0	0	0	0	0	0	0	0	1	0	0	0	0	0	0	0	1	0	2	0	0	0	0	0	0	0	0	0
Zhangjiakou	5	0	0	0	0	0	0	0	0	0	0	0	0	0	0	0	0	0	0	0	0	0	0	2	0	0	0	0	0	0	0	0	0	0	0	0	0	0	0	0	1	0	0	0	0	0	0	0	0
Zunyi	1	0	0	0	0	0	0	0	0	0	0	0	0	0	0	0	0	1	0	0	0	0	0	0	0	0	0	0	0	0	0	0	0	0	0	0	0	0	0	0	0	0	0	0	0	0	0	0	5
Qiqihar	2	0	0	0	0	0	1	0	0	0	0	0	0	0	0	0	0	0	0	0	0	0	0	0	0	0	0	0	0	3	0	0	0	0	0	0	0	0	0	0	0	0	0	0	0	0	0	0	0
Yinchuan	0	1	0	0	0	0	0	0	0	0	0	0	0	0	0	0	0	0	0	0	0	0	0	0	0	0	1	1	0	0	0	0	0	0	0	0	0	0	0	0	0	0	0	0	0	0	0	0	0
Liaocheng	0	3	0	0	0	0	0	2	0	0	0	0	0	0	0	0	0	0	0	0	0	0	0	0	0	0	0	0	0	0	3	0	0	0	0	0	0	0	0	0	0	0	0	0	0	0	0	0	0
Weihai	4	0	0	0	0	0	0	0	0	0	0	0	0	1	0	0	0	0	0	0	0	0	0	0	0	0	0	0	0	0	1	0	0	0	0	0	0	0	0	0	0	0	2	0	0	0	0	0	0
Lishui	1	0	0	0	0	2	1	0	0	0	0	0	0	0	0	0	0	0	0	0	0	0	0	0	0	0	0	0	0	0	0	0	0	0	0	0	0	0	0	0	0	0	0	0	0	0	0	0	0
Zhangzhou	2	0	0	0	0	0	0	0	0	0	0	0	0	0	0	0	0	0	0	0	0	0	0	0	0	0	0	0	0	0	0	0	6	0	0	0	0	0	0	0	0	0	0	0	0	0	0	0	0
Changde	0	0	0	0	0	0	1	1	0	0	0	0	0	0	0	0	0	4	0	0	0	0	0	0	0	0	0	0	0	0	0	0	0	0	0	0	0	0	0	0	1	0	0	0	0	0	0	0	0
Yingkou	1	0	0	0	1	0	0	0	0	0	0	0	0	0	0	1	0	0	3	0	0	0	0	0	0	0	0	0	0	0	0	0	0	0	0	0	0	0	0	0	0	0	0	0	0	0	0	0	0
Nanchong	3	0	0	0	0	0	0	2	0	1	1	0	1	0	0	0	0	0	0	0	0	0	0	0	0	0	0	0	0	0	0	0	0	0	0	0	0	0	0	0	0	0	0	0	0	0	0	0	0
Puer	0	0	0	0	0	0	0	0	0	0	0	0	0	0	5	0	0	0	0	0	0	0	0	0	0	0	0	0	0	0	0	0	0	0	0	0	0	0	0	0	0	0	0	0	0	0	0	0	0
Jiaozuo	0	0	0	0	0	0	0	0	0	0	0	0	2	0	0	0	0	2	0	0	0	0	0	2	0	1	0	0	0	0	0	0	0	0	0	0	0	0	0	0	0	0	0	0	0	0	0	0	0
Shizuishan	1	0	0	0	0	0	0	0	0	0	0	1	0	0	0	0	0	0	0	0	0	0	0	0	0	0	0	0	0	0	0	0	0	0	0	0	0	0	0	0	0	0	0	0	0	0	0	0	0
Shiyan	1	0	0	0	0	0	0	0	0	6	0	0	0	0	0	0	0	0	0	0	0	0	0	0	0	0	0	0	0	0	0	0	0	0	0	0	0	0	0	0	0	0	0	0	0	0	0	0	0
Nanping	0	3	0	0	0	1	1	0	0	0	0	0	0	0	0	0	1	0	0	0	0	0	0	0	0	0	0	0	0	0	0	0	0	0	0	0	0	0	0	1	0	0	0	0	0	0	0	0	0
Ganzhou	0	0	0	0	0	0	0	0	0	0	0	0	0	0	0	2	0	1	0	1	0	0	0	0	0	1	0	0	0	0	1	0	0	0	0	0	0	0	0	0	0	0	0	0	0	0	0	0	0
Xiangxi	0	0	0	0	0	0	0	0	0	0	0	0	0	0	0	0	0	3	0	0	0	0	0	0	0	0	0	0	0	0	0	0	0	0	0	0	0	0	0	0	0	0	0	0	0	0	0	0	0
Linfen	0	0	0	0	0	0	0	0	0	0	0	0	0	0	0	0	0	0	0	0	0	0	0	0	0	0	4	0	0	0	0	0	0	0	0	0	0	0	0	0	0	0	0	0	0	0	0	0	0
Xiangyang	2	0	0	0	0	0	0	0	0	3	0	0	0	0	0	0	0	0	0	0	0	0	0	0	0	0	0	0	0	0	0	0	0	0	0	0	0	0	0	0	0	0	0	0	0	0	0	0	0
Xingtai	2	3	0	0	0	0	0	1	0	1	0	0	0	0	0	0	0	0	0	0	0	0	0	0	0	0	0	0	0	0	0	0	0	0	0	0	0	0	0	0	0	0	0	0	0	0	0	0	0
Yibin	1	0	0	0	0	0	0	0	0	0	3	0	0	0	0	0	0	0	0	0	0	0	0	0	0	0	0	0	0	0	0	0	0	0	0	0	0	0	0	0	0	0	0	0	0	0	0	0	0
Pingdingshan	0	0	0	0	0	1	0	0	0	0	0	0	0	0	0	0	0	0	0	3	0	0	0	0	0	0	0	0	0	2	0	0	0	0	0	0	0	0	0	0	0	0	0	0	0	0	0	0	0
Tieling	1	0	0	0	0	0	0	0	0	0	0	1	0	0	0	0	0	0	0	0	0	0	0	0	0	0	0	0	0	0	0	0	0	0	0	0	0	0	0	0	0	0	0	0	0	0	0	0	0
Tongling	0	0	0	0	0	0	0	0	0	0	1	0	0	0	0	0	0	1	0	0	0	0	0	3	0	0	0	0	0	0	0	0	0	0	0	0	0	0	0	0	0	0	0	0	0	0	0	0	0
Jingmen	3	0	0	1	0	0	0	0	0	2	0	0	0	0	0	0	0	0	0	0	0	0	0	0	0	0	0	0	0	0	0	0	0	0	0	0	0	0	0	0	0	0	0	0	0	0	0	0	0
Fuxin	1	0	0	0	2	0	0	0	0	0	0	0	0	0	0	0	0	0	1	0	0	0	0	0	0	0	0	0	0	0	0	0	0	0	0	0	0	0	0	0	0	0	0	0	0	0	0	0	0
Jinchang	2	0	0	0	0	0	0	0	0	0	2	1	0	0	1	0	0	0	0	0	0	0	0	0	0	0	0	0	0	0	0	0	0	0	0	0	0	0	0	0	0	0	0	0	0	0	0	0	0
BayanNur	0	0	0	0	0	0	0	0	0	0	0	0	0	0	0	0	0	0	0	0	0	0	0	0	0	0	0	0	0	0	0	0	0	0	0	0	0	0	0	0	0	0	0	0	0	0	0	0	0
Ezhou	2	0	0	0	0	0	0	2	0	1	0	0	0	0	0	0	0	0	0	0	0	0	0	0	0	0	0	0	0	0	0	0	0	0	0	0	0	0	0	0	0	0	0	0	0	0	0	0	0
Wuzhou	0	0	0	0	0	0	0	0	3	0	0	0	0	0	0	0	0	0	0	0	0	0	0	0	0	0	0	0	0	0	0	0	0	0	0	0	0	0	0	0	0	0	0	0	0	0	0	0	0
Changzhi	2	0	0	0	0	0	0	0	0	0	0	0	0	0	0	0	0	0	0	0	0	0	0	0	0	0	3	0	0	0	0	0	0	0	0	0	0	0	0	0	0	0	0	0	0	0	0	0	0
Datong	0	0	0	0	0	0	1	0	0	0	0	0	1	1	0	1	0	0	0	0	0	0	0	0	0	0	1	0	0	0	0	0	0	0	0	0	0	0	0	0	0	0	0	0	0	0	0	0	0
Suihua	0	0	0	0	0	0	0	0	0	0	0	0	0	0	0	1	0	0	1	0	0	0	0	0	0	0	0	0	0	0	0	0	0	0	0	0	0	0	0	0	0	0	0	0	0	0	0	0	0
Mudanjiang	2	0	0	1	0	0	0	0	0	0	0	1	0	0	0	0	0	0	0	0	0	0	0	0	0	0	0	0	0	2	0	0	0	0	0	0	0	0	0	0	0	0	0	0	0	0	0	0	0
Neijiang	1	0	0	0	0	0	0	0	0	0	2	0	0	0	0	0	1	0	0	0	0	0	0	0	0	0	0	0	0	0	0	0	0	0	0	0	0	0	0	0	0	0	0	0	0	0	0	0	0
Leshan	0	0	0	0	0	0	0	1	0	0	3	0	0	0	0	0	0	0	0	1	0	0	0	0	0	0	0	0	0	0	0	0	0	0	0	0	0	0	0	0	0	0	0	0	0	0	0	0	0
Jieyang	0	0	0	0	0	0	0	0	1	0	0	0	0	0	0	0	0	0	0	0	0	0	0	0	0	0	0	0	0	0	0	0	0	0	0	0	0	0	0	0	0	0	0	0	0	0	0	0	0
Bengbu	0	3	0	0	0	0	1	0	0	0	0	0	0	0	0	0	0	0	0	0	0	0	0	0	0	1	0	0	0	0	0	0	0	0	0	0	0	0	0	0	0	0	0	0	0	0	0	0	0
Yaan	0	0	0	0	0	0	0	0	0	0	2	0	0	0	0	0	0	0	0	0	0	0	0	0	0	0	0	0	0	0	0	0	0	0	0	0	0	0	0	0	0	0	0	0	0	0	0	0	0
Qinzhou	0	0	0	0	0	0	0	0	0	0	0	0	0	0	0	0	0	0	0	0	0	0	0	0	0	0	0	0	0	0	0	0	0	0	0	0	0	0	0	0	0	0	0	0	0	0	0	0	0
Songyuan	0	0	0	0	0	0	0	1	0	0	0	0	0	0	0	0	0	0	0	0	0	0	0	0	0	0	0	0	0	0	0	0	0	0	0	0	0	0	0	0	0	0	0	0	0	0	0	0	0
Huaibei	0	1	0	0	0	0	1	0	0	0	0	0	0	0	0	0	0	0	0	0	0	0	0	0	0	0	0	0	0	0	0	0	0	0	0	0	0	0	0	0	0	0	0	0	0	0	0	0	0
Jincheng	3	0	0	0	0	0	0	0	0	0	0	0	0	0	0	0	0	0	0	0	0	0	0	0	0	0	0	0	0	0	0	0	0	0	0	0	0	0	0	0	0	0	0	0	0	0	0	0	0
Chaozhou	3	0	0	0	0	0	0	0	0	0	0	0	0	0	0	0	0	0	0	0	0	0	0	0	0	0	0	0	0	0	0	0	0	0	0	0	0	0	0	0	0	0	0	0	0	0	0	0	0
Lincang	0	0	0	0	0	0	0	0	1	0	0	0	0	0	4	0	0	0	0	0	0	0	0	0	0	0	0	0	0	0	0	0	0	0	0	0	0	0	0	0	0	0	0	0	0	0	0	0	0
Bazhong	0	0	0	0	0	0	0	0	0	0	1	0	0	0	0	0	0	0	0	0	0	0	0	0	0	0	0	0	0	0	0	0	0	0	0	0	0	0	0	0	0	0	0	0	0	2	0	0	0
Yiyang	0	0	0	0	0	0	0	0	0	0	0	0	0	0	0	0	0	1	0	0	0	0	0	0	0	0	0	0	0	0	1	0	0	0	0	0	0	0	0	0	0	0	0	0	0	0	0	0	0
Fuzhou	0	2	0	0	0	0	0	0	0	0	0	0	0	0	0	0	0	0	0	0	0	0	0	0	0	0	0	0	2	0	0	0	0	0	0	0	0	0	0	0	0	0	0	0	0	0	0	0	0
Siping	0	0	0	0	0	0	0	0	0	0	0	0	0	0	0	1	0	0	0	0	0	0	0	0	0	2	0	0	0	0	0	0	0	0	0	0	0	0	0	0	0	0	0	0	0	0	0	0	0
Kaifeng	0	0	0	0	0	0	0	0	0	0	0	0	1	0	0	0	0	0	0	1	0	1	0	0	0	0	0	0	0	0	1	0	0	0	0	0	0	0	0	0	0	0	0	0	0	0	0	0	0
Baiyin	2	0	0	0	0	0	0	0	0	0	0	1	0	1	0	0	0	0	0	0	0	0	0	0	0	0	0	0	0	0	0	0	0	0	0	0	0	0	0	0	0	0	0	0	0	0	0	0	0
Qiannan	0	0	0	0	0	0	0	0	0	0	2	0	0	0	0	0	0	0	0	0	0	0	0	0	0	0	0	0	0	0	0	0	0	0	0	0	0	0	0	0	0	0	0	0	0	0	0	0	2
Gannan	0	0	0	0	0	0	0	0	0	0	0	0	4	0	0	0	0	0	0	0	0	0	0	0	0	0	0	0	0	0	0	0	0	0	0	0	0	0	0	0	0	0	0	0	0	0	0	0	0
Kelamayi	2	1	0	0	0	0	0	0	0	0	0	0	0	0	0	0	0	0	0	0	0	0	0	0	0	0	0	0	0	0	0	0	0	0	0	0	0	0	0	0	0	0	0	0	0	0	1	0	0
Yunfu	0	0	0	0	0	0	0	0	1	0	0	0	0	0	0	0	0	3	0	0	0	0	0	0	0	0	0	0	0	0	0	0	0	0	0	0	0	0	0	0	0	0	0	0	0	0	0	0	0
Wuhu	2	0	0	0	0	0	0	0	0	0	0	0	0	0	0	0	0	0	0	0	0	0	0	1	0	0	0	0	0	0	0	0	0	0	0	0	0	0	0	0	0	0	0	0	0	0	0	0	0
Puyang	0	1	0	0	0	0	0	0	1	0	0	0	0	0	0	0	0	0	0	0	0	0	0	0	0	0	0	0	0	0	0	0	0	0	0	0	0	0	0	0	0	0	0	0	0	0	0	0	0
Huludao	0	0	0	0	1	0	0	0	0	0	0	2	0	0	0	0	0	0	0	0	0	0	0	0	0	0	0	0	0	1	0	0	0	0	0	0	0	0	0	0	0	0	0	0	0	0	0	0	0
Ganzi	0	0	0	0	0	0	0	0	0	0	2	0	0	0	0	0	0	0	0	0	0	0	0	0	0	0	0	0	0	0	0	0	0	0	0	0	0	0	0	0	0	0	0	0	0	0	0	0	0
Suizhou	0	0	0	0	0	0	0	0	1	3	0	0	0	0	0	0	0	0	0	0	0	0	0	0	0	0	0	0	0	0	0	0	0	0	0	0	0	0	0	0	0	0	0	0	0	0	0	0	0
Yulin	3	1	0	0	0	0	0	0	0	0	0	0	0	0	0	0	0	0	0	0	0	0	0	0	0	0	0	0	0	0	0	0	0	0	0	0	0	0	0	0	0	0	0	0	0	0	0	0	0
Liangshan	0	0	0	0	0	0	0	0	0	0	0	0	0	0	0	0	2	0	0	0	0	0	0	0	0	0	0	0	0	0	0	0	0	0	0	0	0	0	0	0	0	0	0	0	0	0	0	0	0
Tulufan	0	0	0	0	0	0	0	0	0	0	0	0	0	0	0	0	0	0	0	0	0	0	0	0	0	0	0	0	0	0	0	0	0	0	0	0	0	0	0	0	0	0	0	0	0	4	0	0	0
Xiaogan	0	0	0	0	0	0	0	0	0	4	0	0	0	0	0	0	0	0	0	0	0	0	0	0	0	0	0	0	0	0	0	0	0	0	0	0	0	0	0	0	0	0	0	0	0	0	0	0	0
Zhoukou	1	0	0	0	0	0	1	0	0	0	0	0	0	0	0	0	0	0	0	1	0	0	0	0	0	0	0	0	0	0	0	0	0	0	0	0	0	0	0	0	0	0	0	0	0	0	0	0	0
Xinzhou	3	0	0	0	0	0	0	1	0	0	0	0	0	0	0	0	0	0	0	0	0	0	0	0	0	0	0	0	0	0	0	0	0	0	0	0	0	0	0	0	0	0	0	0	0	0	0	0	0
Haixizhou	0	2	0	0	0	0	0	0	0	0	1	0	0	0	0	0	0	0	0	0	0	0	0	0	1	0	0	0	0	0	0	0	0	0	0	0	0	0	0	0	0	0	0	0	0	0	0	0	0
Dali	0	2	0	0	0	0	0	0	0	0	0	0	0	0	1	0	0	0	0	0	0	0	0	0	0	0	0	0	0	0	0	0	0	0	0	0	0	0	0	0	0	0	0	0	0	0	0	0	0
Linyi	1	0	0	0	0	0	0	0	0	0	0	0	0	0	0	0	0	0	0	0	0	0	0	0	0	0	0	0	0	0	2	0	0	0	0	0	0	0	0	0	0	0	0	0	0	0	0	0	0
Hengshui	0	0	0	0	0	0	0	1	0	0	0	0	0	0	0	0	0	0	0	0	0	0	0	0	0	0	0	0	0	0	0	0	0	0	0	0	0	0	0	0	0	0	0	0	0	0	0	0	0
Jiayuguan	2	0	0	0	0	0	0	0	0	0	0	0	0	0	0	0	0	0	0	0	0	0	0	0	0	0	0	0	0	0	0	0	0	0	0	0	0	0	0	0	0	0	0	0	0	0	0	0	0
Suzhou	0	0	0	0	0	0	0	0	0	0	0	0	0	0	0	0	0	0	0	0	0	0	0	0	1	0	0	0	0	0	0	0	0	0	0	0	0	0	0	0	0	0	0	0	0	0	0	0	0
Binzhou	1	0	0	0	0	0	0	0	0	0	0	0	0	0	0	0	0	0	0	0	0	0	0	0	0	0	0	0	0	0	1	0	0	0	0	0	0	0	0	0	0	0	0	0	1	0	0	0	0
Qujing	0	1	0	0	0	0	0	0	0	0	0	0	0	0	2	0	0	0	0	0	0	0	0	0	0	0	0	0	0	0	0	0	0	0	0	0	0	0	0	0	0	0	0	0	0	0	0	0	0
Liuan	0	0	0	0	0	0	2	0	0	0	0	0	0	0	0	0	0	0	0	0	0	0	0	1	0	0	0	0	0	0	0	0	0	0	0	0	0	0	0	0	0	0	0	0	0	0	0	0	0
Sanmenxia	0	2	0	0	0	0	0	0	0	0	0	0	0	0	0	0	0	0	0	1	0	0	0	0	0	0	0	0	0	0	0	0	0	0	0	0	0	0	0	0	0	0	0	0	0	0	0	0	0
Meizhou	1	0	0	0	0	0	0	0	2	0	0	0	0	0	0	0	0	0	0	0	0	0	0	0	0	0	0	0	0	0	0	0	0	0	0	0	0	0	0	0	0	0	0	0	0	0	0	0	0
Chuxiong	1	0	0	0	0	0	0	0	0	0	0	0	0	0	2	0	0	0	0	0	0	0	0	0	0	0	0	0	0	0	0	0	0	0	0	0	0	0	0	0	0	0	0	0	0	0	0	0	0
Ziyang	0	0	0	0	0	0	0	0	0	0	2	0	0	0	0	0	0	0	0	0	0	0	0	0	0	0	0	0	0	0	0	0	0	0	0	0	0	0	0	0	0	0	0	0	0	0	0	0	0
Tongliao	2	0	0	0	0	0	0	0	0	0	0	0	0	0	0	0	0	0	0	0	0	0	0	0	0	0	0	0	0	0	0	0	0	0	0	0	0	0	0	0	0	0	0	0	1	0	0	0	0
Linxia	0	0	0	0	0	0	0	0	0	0	0	0	3	0	0	0	0	0	0	0	0	0	0	0	0	0	0	0	0	0	0	0	0	0	0	0	0	0	0	0	0	0	0	0	0	0	0	0	0
Qianxinan	0	0	0	0	0	0	0	0	0	0	0	0	0	0	0	0	0	0	0	0	0	0	0	0	0	0	0	0	0	0	0	0	0	0	0	0	0	0	0	0	0	0	0	0	0	0	0	0	3
Yanbian	1	0	0	0	0	0	0	0	0	0	0	0	0	0	0	0	0	0	0	0	0	0	0	0	0	2	0	0	0	0	0	0	0	0	0	0	0	0	0	0	0	0	0	0	0	0	0	0	0
Xianning	0	0	0	0	0	0	0	0	0	2	0	0	0	0	0	0	0	0	0	0	0	0	0	0	0	0	0	0	0	0	0	0	0	0	0	0	0	0	0	0	0	0	0	0	0	0	0	0	0
Longyan	1	0	0	0	0	0	1	0	0	0	0	0	0	0	0	0	0	0	0	0	0	0	0	0	0	0	0	0	0	0	0	0	0	0	0	0	0	0	0	1	0	0	0	0	0	0	0	0	0
Baishan	2	0	0	0	0	0	0	0	0	0	0	0	0	0	0	0	0	0	0	0	0	0	0	0	0	1	0	0	0	0	0	0	0	0	0	0	0	0	0	0	0	0	0	0	0	0	0	0	0
Luzhou	1	0	0	0	0	0	0	2	0	0	0	0	0	0	0	0	0	0	0	0	0	0	0	0	0	0	0	0	0	0	0	0	0	0	0	0	0	0	0	0	0	0	0	0	0	0	0	0	0
Shangrao	1	0	0	0	0	0	0	0	0	0	0	0	0	0	0	0	0	0	0	0	0	0	0	0	0	0	0	0	0	0	0	0	0	0	0	0	0	0	0	0	0	0	0	0	0	0	0	0	0
Akesu	3	0	0	0	0	0	0	0	0	0	0	0	0	0	0	0	0	0	0	0	0	0	0	0	0	0	0	0	0	0	0	0	0	0	0	0	0	0	0	0	0	0	0	0	0	0	0	0	0
Xinyu	2	0	0	0	0	0	0	0	0	0	0	0	0	0	0	0	0	0	0	0	0	0	0	0	0	0	0	0	0	0	0	0	0	0	0	0	0	0	0	0	0	0	0	0	0	0	0	0	0
Ningde	0	0	0	0	0	0	0	0	0	0	0	0	1	0	0	0	0	0	0	0	0	0	0	0	0	0	0	0	0	0	0	0	0	0	0	0	0	0	0	1	0	0	0	0	0	0	0	0	0
Xinyang	0	0	0	0	0	0	0	0	0	1	0	0	0	0	0	0	0	0	0	2	0	0	0	0	0	0	0	0	0	0	0	0	0	0	0	0	0	0	0	0	0	0	0	0	0	0	0	0	0
Pingxiang	1	1	0	0	0	0	0	0	0	0	0	0	0	0	0	0	0	0	0	0	0	0	0	0	0	0	0	0	0	0	0	0	0	0	0	0	0	0	0	0	0	0	0	0	0	0	0	0	0
Beihai	1	0	0	0	0	0	0	0	1	0	0	0	0	0	0	0	0	1	0	0	0	0	0	0	0	0	0	0	0	0	0	0	0	0	0	0	0	0	0	0	0	0	0	0	0	0	0	0	0
Jiamusi	2	0	0	0	0	0	0	0	0	0	0	0	0	0	0	0	0	0	0	0	0	0	0	1	0	0	0	0	0	0	0	0	0	0	0	0	0	0	0	0	0	0	0	0	0	0	0	0	0
Zhangjiajie	0	0	0	0	0	0	0	0	0	0	0	0	0	0	0	0	0	0	0	0	0	0	0	0	0	0	0	0	0	0	0	0	0	0	0	0	0	0	0	0	0	0	0	0	0	0	0	0	0
Fuyang	1	0	0	0	0	0	0	0	0	0	0	0	0	0	0	0	0	0	0	0	0	0	0	0	0	0	0	0	0	0	0	0	0	0	0	0	0	0	0	0	0	0	0	0	0	0	0	0	0
HulunBuir	0	0	0	0	0	0	0	0	0	0	0	0	0	0	0	0	0	0	0	0	0	0	0	0	0	0	0	0	0	0	0	0	0	0	0	0	0	0	0	0	0	0	0	0	0	0	0	0	0
Xilingol	0	0	0	0	0	0	0	0	0	0	0	0	0	0	0	0	0	0	0	0	0	0	0	0	0	0	0	0	0	0	0	0	0	1	0	0	0	0	0	0	0	0	0	0	0	0	0	0	0
Danzhou	0	0	0	0	0	0	0	0	0	0	0	0	0	0	0	0	0	0	0	0	0	0	0	0	0	0	0	0	0	0	0	0	0	0	0	0	0	0	0	0	0	0	0	0	0	0	0	0	0
Lijiang	0	0	0	0	0	0	0	0	0	0	0	0	0	0	1	0	0	0	0	0	0	0	0	0	0	0	0	0	0	0	0	0	0	0	0	0	0	0	0	0	0	0	0	0	0	0	0	0	0
Guigang	1	0	0	0	0	0	0	0	1	0	0	0	0	0	0	0	0	0	0	0	0	0	0	0	0	0	0	0	0	0	0	0	0	0	0	0	0	0	0	0	0	0	0	0	0	0	0	0	0
Huangshan	0	0	0	0	0	0	1	0	0	0	0	0	0	0	0	0	0	0	0	0	0	0	0	1	0	0	0	0	0	0	0	0	0	0	0	0	0	0	0	0	0	0	0	0	0	0	0	0	0
Qitaihe	2	0	0	0	0	0	0	0	0	0	0	0	0	0	0	0	0	0	0	0	0	0	0	0	0	0	0	0	0	0	0	0	0	0	0	0	0	0	0	0	0	0	0	0	0	0	0	0	0
Guyuan	1	0	0	0	0	0	0	0	0	0	0	0	0	0	0	0	0	0	0	0	0	0	0	0	0	0	0	0	0	0	0	0	0	0	0	0	0	0	0	0	0	0	0	0	0	0	0	0	0
Yingtan	1	0	0	0	0	0	0	0	0	0	0	0	0	0	0	0	0	0	0	0	0	0	0	0	0	0	0	0	0	0	0	0	0	0	0	0	0	0	0	0	0	0	0	0	0	0	0	0	0
Liaoyuan	0	0	0	0	0	0	0	0	0	0	0	0	0	0	0	0	0	0	0	0	0	0	0	0	0	2	0	0	0	0	0	0	0	0	0	0	0	0	0	0	0	0	0	0	0	0	0	0	0
Wenshan	0	0	0	0	0	0	0	0	0	0	1	0	0	0	1	0	0	0	0	0	0	0	0	0	0	0	0	0	0	0	0	0	0	0	0	0	0	0	0	0	0	0	0	0	0	0	0	0	0
Tianshui	2	0	0	0	0	0	0	0	0	0	0	0	0	0	0	0	0	0	0	0	0	0	0	0	0	0	0	0	0	0	0	0	0	0	0	0	0	0	0	0	0	0	0	0	0	0	0	0	0
Heze	1	0	0	0	0	0	0	0	0	0	0	0	0	0	0	0	0	0	0	0	0	0	0	0	0	0	0	0	0	0	1	0	0	0	0	0	0	0	0	0	0	0	0	0	0	0	0	0	0
Jingdezhen	0	0	0	0	0	0	0	0	0	0	0	0	0	0	0	0	0	0	0	0	0	0	0	0	0	0	0	0	0	0	0	0	0	0	0	0	0	0	0	1	0	0	0	0	0	0	0	0	0
Changji	1	0	0	0	0	0	0	0	0	0	0	0	0	0	0	0	0	0	0	0	0	0	0	0	0	0	0	0	0	0	0	0	0	0	0	0	0	0	0	0	0	0	0	0	0	1	0	0	0
Hanzhong	0	0	0	0	0	0	0	0	0	0	1	0	0	1	0	0	0	0	0	0	0	0	0	0	0	0	0	0	0	0	0	0	0	0	0	0	0	0	0	0	0	0	0	0	0	0	0	0	0
Yangquan	2	0	0	0	0	0	0	0	0	0	0	0	0	0	0	0	0	0	0	0	0	0	0	0	0	0	0	0	0	0	0	0	0	0	0	0	0	0	0	0	0	0	0	0	0	0	0	0	0
Putian	1	0	0	0	0	0	0	0	0	0	0	0	0	0	0	0	0	0	0	0	0	0	0	0	0	0	0	0	0	0	0	0	0	0	0	0	0	0	0	0	0	0	0	0	0	0	0	0	0
Hebi	0	0	0	0	0	0	0	0	0	0	0	0	0	0	0	0	0	0	0	0	0	0	0	0	0	0	0	0	0	0	0	0	0	0	0	0	0	0	0	0	0	0	0	0	0	0	0	0	0
Hetian	0	0	0	0	0	0	0	0	0	0	0	0	0	0	0	0	0	0	0	0	0	0	0	0	0	0	0	0	0	0	0	0	0	0	0	0	0	0	0	0	0	0	0	0	0	1	0	0	0
Dingxi	0	0	0	0	0	0	0	0	0	0	0	0	0	0	0	0	0	1	0	0	0	0	0	0	0	0	0	0	0	0	0	0	0	0	0	0	0	0	0	0	0	0	0	0	0	0	0	0	0
Chaoyang	0	0	0	0	0	0	0	0	0	0	0	0	0	0	0	0	0	0	1	0	0	0	0	0	0	0	0	0	0	0	0	0	0	0	0	0	0	0	0	0	0	0	0	0	0	0	0	0	0
Wuhai	0	0	0	0	0	0	0	1	0	0	0	0	0	0	0	0	0	0	0	0	0	0	0	0	0	0	0	0	0	0	0	0	0	0	0	0	0	0	0	0	0	0	0	0	0	0	0	0	0
Huaihua	0	0	0	0	0	0	0	0	0	0	0	0	0	0	0	0	0	1	0	0	0	0	0	0	0	0	0	0	0	0	0	0	0	0	0	0	0	0	0	0	0	0	0	0	0	0	0	0	0
Shuozhou	0	0	0	0	0	0	0	0	0	0	0	0	0	1	0	0	0	0	0	0	0	0	0	0	0	0	0	0	0	0	0	0	0	0	0	0	0	0	0	0	0	0	0	0	0	0	0	0	0
Suining	0	0	0	0	0	0	0	0	0	0	1	0	0	0	0	0	0	0	0	0	0	0	0	0	0	0	0	0	0	0	0	0	0	0	0	0	0	0	0	0	0	0	0	0	0	0	0	0	0
Tonghua	0	0	0	0	0	0	0	0	0	0	0	0	0	0	0	0	0	0	0	0	0	0	0	0	0	1	0	0	0	0	0	0	0	0	0	0	0	0	0	0	0	0	0	0	0	0	0	0	0
Sanya	0	0	0	0	0	0	0	0	1	0	0	0	0	0	0	0	0	0	0	0	0	0	0	0	0	0	0	0	0	0	0	0	0	0	0	0	0	0	0	0	0	0	0	0	0	0	0	0	0
Xishuangbanna	0	0	0	0	0	0	0	0	0	0	0	0	0	0	1	0	0	0	0	0	0	0	0	0	0	0	0	0	0	0	0	0	0	0	0	0	0	0	0	0	0	0	0	0	0	0	0	0	0
Shangluo	0	0	0	0	0	0	0	0	0	0	0	0	0	0	0	0	0	0	0	0	0	0	0	0	0	0	0	0	0	0	0	0	0	0	0	0	0	0	0	0	0	0	0	0	0	0	0	0	0
Guangyuan	1	0	0	0	0	0	0	0	0	0	0	0	0	0	0	0	0	0	0	0	0	0	0	0	0	0	0	0	0	0	0	0	0	0	0	0	0	0	0	0	0	0	0	0	0	0	0	0	0
Jiujiang	0	0	0	0	0	0	0	0	0	0	0	0	0	0	0	0	0	0	0	0	0	0	0	1	0	0	0	0	0	0	0	0	0	0	0	0	0	0	0	0	0	0	0	0	0	0	0	0	0
Heihe	0	0	0	0	0	0	0	0	0	0	0	1	0	0	0	0	0	0	0	0	0	0	0	0	0	0	0	0	0	0	0	0	0	0	0	0	0	0	0	0	0	0	0	0	0	0	0	0	0
Baicheng	0	0	0	0	0	0	0	0	0	0	0	0	0	0	0	0	0	0	0	0	0	0	0	0	0	0	0	0	0	0	0	0	0	0	0	0	0	0	0	0	0	0	1	0	0	0	0	0	0
Laibin	1	0	0	0	0	0	0	0	0	0	0	0	0	0	0	0	0	0	0	0	0	0	0	0	0	0	0	0	0	0	0	0	0	0	0	0	0	0	0	0	0	0	0	0	0	0	0	0	0
Yichun	0	0	0	0	0	0	0	0	0	0	0	0	0	0	0	0	0	0	0	0	0	0	0	0	0	0	0	0	0	1	0	0	0	0	0	0	0	0	0	0	0	0	0	0	0	0	0	0	0
Suqian	0	1	0	0	0	0	0	0	0	0	0	0	0	0	0	0	0	0	0	0	0	0	0	0	0	0	0	0	0	0	0	0	0	0	0	0	0	0	0	0	0	0	0	0	0	0	0	0	0
Liupanshui	0	0	0	0	0	0	0	0	0	0	1	0	0	0	0	0	0	0	0	0	0	0	0	0	0	0	0	0	0	0	0	0	0	0	0	0	0	0	0	0	0	0	0	0	0	0	0	0	0
Bozhou	1	0	0	0	0	0	0	0	0	0	0	0	0	0	0	0	0	0	0	0	0	0	0	0	0	0	0	0	0	0	0	0	0	0	0	0	0	0	0	0	0	0	0	0	0	0	0	0	0
Hami	0	0	0	0	0	0	0	0	0	0	0	0	0	0	0	0	0	1	0	0	0	0	0	0	0	0	0	0	0	0	0	0	0	0	0	0	0	0	0	0	0	0	0	0	0	0	0	0	0
Qiandongnan	0	0	0	0	0	0	0	0	0	0	0	0	0	0	0	0	1	0	0	0	0	0	0	0	0	0	0	0	0	0	0	0	0	0	0	0	0	0	0	0	0	0	0	0	0	0	0	0	0
Shanwei	0	0	0	0	0	0	0	0	1	0	0	0	0	0	0	0	0	0	0	0	0	0	0	0	0	0	0	0	0	0	0	0	0	0	0	0	0	0	0	0	0	0	0	0	0	0	0	0	0
Hechi	0	0	0	0	0	0	0	0	0	0	0	0	0	0	1	0	0	0	0	0	0	0	0	0	0	0	0	0	0	0	0	0	0	0	0	0	0	0	0	0	0	0	0	0	0	0	0	0	0
Ji'an	0	0	0	0	0	0	0	0	0	0	0	0	0	1	0	0	0	0	0	0	0	0	0	0	0	0	0	0	0	0	0	0	0	0	0	0	0	0	0	0	0	0	0	0	0	0	0	0	0
Heyuan	0	0	0	0	0	0	0	0	1	0	0	0	0	0	0	0	0	0	0	0	0	0	0	0	0	0	0	0	0	0	0	0	0	0	0	0	0	0	0	0	0	0	0	0	0	0	0	0	0
Wuzhong	0	0	0	0	0	0	0	0	0	0	0	0	0	0	0	0	0	0	0	0	0	0	0	0	0	0	0	0	0	0	0	0	0	0	0	0	0	0	0	0	0	0	0	0	0	0	0	0	1
Hezhou	0	0	0	0	0	0	0	0	0	0	0	0	0	0	0	0	0	1	0	0	0	0	0	0	0	0	0	0	0	0	0	0	0	0	0	0	0	0	0	0	0	0	0	0	0	0	0	0	0
Bijie	0	0	0	0	0	0	0	0	0	0	1	0	0	0	0	0	0	0	0	0	0	0	0	0	0	0	0	0	0	0	0	0	0	0	0	0	0	0	0	0	0	0	0	0	0	0	0	0	0
Hegang	1	0	0	0	0	0	0	0	0	0	0	0	0	0	0	0	0	0	0	0	0	0	0	0	0	0	0	0	0	0	0	0	0	0	0	0	0	0	0	0	0	0	0	0	0	0	0	0	0
Fangchenggang	1	0	0	0	0	0	0	0	0	0	0	0	0	0	0	0	0	0	0	0	0	0	0	0	0	0	0	0	0	0	0	0	0	0	0	0	0	0	0	0	0	0	0	0	0	0	0	0	0
Ulanqab	1	0	0	0	0	0	0	0	0	0	0	0	0	0	0	0	0	0	0	0	0	0	0	0	0	0	0	0	0	0	0	0	0	0	0	0	0	0	0	0	0	0	0	0	0	0	0	0	0
Yongzhou	0	0	0	0	0	0	0	0	0	0	0	0	0	0	0	0	1	0	0	0	0	0	0	0	0	0	0	0	0	0	0	0	0	0	0	0	0	0	0	0	0	0	0	0	0	0	0	0	0
Anshun	0	0	0	0	0	0	0	0	0	0	0	0	0	0	0	0	0	0	0	0	0	0	0	0	0	0	0	0	0	0	0	0	0	0	0	0	0	0	0	0	0	0	0	0	0	0	0	0	1
Yulin	1	0	0	0	0	0	0	0	0	0	0	0	0	0	0	0	0	0	0	0	0	0	0	0	0	0	0	0	0	0	0	0	0	0	0	0	0	0	0	0	0	0	0	0	0	0	0	0	0
Qingyuan	0	0	0	0	0	0	0	0	0	0	0	0	0	0	0	0	0	0	0	0	0	0	0	0	0	0	0	0	0	0	0	0	0	0	0	0	0	0	0	0	0	0	0	0	0	0	0	0	0
Chifeng	0	0	0	0	0	0	0	0	0	0	0	0	0	0	0	0	0	1	0	0	0	0	0	0	0	0	0	0	0	0	0	0	0	0	0	0	0	0	0	0	0	0	0	0	0	0	0	0	0
Dazhou	0	0	0	0	0	0	0	0	0	0	1	0	0	0	0	0	0	0	0	0	0	0	0	0	0	0	0	0	0	0	0	0	0	0	0	0	0	0	0	0	0	0	0	0	0	0	0	0	0
Aletai	1	0	0	0	0	0	0	0	0	0	0	0	0	0	0	0	0	0	0	0	0	0	0	0	0	0	0	0	0	0	0	0	0	0	0	0	0	0	0	0	0	0	0	0	0	0	0	0	0
Lhasa	0	0	0	1	0	0	0	0	0	0	0	0	0	0	0	0	0	0	0	0	0	0	0	0	0	0	0	0	0	0	0	0	0	0	0	0	0	0	0	0	0	0	0	0	0	0	0	0	0
Lvliang	0	0	0	0	0	0	0	0	1	0	0	0	0	0	0	0	0	0	0	0	0	0	0	0	0	0	0	0	0	0	0	0	0	0	0	0	0	0	0	0	0	0	0	0	0	0	0	0	0
Shuangyashan	1	0	0	0	0	0	0	0	0	0	0	0	0	0	0	0	0	0	0	0	0	0	0	0	0	0	0	0	0	0	0	0	0	0	0	0	0	0	0	0	0	0	0	0	0	0	0	0	0
Yichun	0	0	0	0	0	1	0	0	0	0	0	0	0	0	0	0	0	0	0	0	0	0	0	0	0	0	0	0	0	0	0	0	0	0	0	0	0	0	0	0	0	0	0	0	0	0	0	0	0
Weinan	0	0	0	0	0	0	0	0	0	0	0	0	0	0	0	0	0	1	0	0	0	0	0	0	0	0	0	0	0	0	0	0	0	0	0	0	0	0	0	0	0	0	0	0	0	0	0	0	0
Loudi	0	0	0	0	0	0	0	0	0	0	0	0	0	0	0	0	0	1	0	0	0	0	0	0	0	0	0	0	0	0	0	0	0	0	0	0	0	0	0	0	0	0	0	0	0	0	0	0	0
[truncated: 239 more columns]

## Sheet: 2007-2015
	Beijing	Shanghai	Shenzhen	Nanjing	Hangzhou	Guangzhou	Tianjin	Fushan	Wuhan	Qingdao	Chengdu	Suzhou	Ji'nan	Changsha	Xi'an	Hefei	Chongqing	Fuzhou	Ningbo	Changzhou	Xuchang	Dongguan	Shenyang	Fushun	Wuxi	Shijiazhuang	Panzhihua	Zhengzhou	Taizhou	Zhuhai	Nanchang	Lanzhou	Taiyuan	Nantong	Kunming	Shaoxing	Dalian	Guiyang	Xiamen	Pingdingshan	Changchun	Baoding	Dongying	Yangzhou	Yancheng	Jiaxing	Harbin	Langfang	Yantai
Beijing	83886	7540	3180	6220	2411	887	3122	135	1564	1173	1757	1119	2381	1194	1416	1670	1087	1986	689	682	1239	82	1549	3512	446	1524	26	868	77	881	401	696	461	205	113	230	517	144	252	773	402	803	966	362	237	242	452	892	251
Shanghai	7540	16704	1227	503	357	585	237	95	180	134	350	516	50	128	141	63	179	49	212	127	40	116	98	13	237	21	1	93	111	68	62	119	16	280	69	192	40	33	68	17	86	5	11	47	134	224	43	19	20
Shenzhen	3180	1227	16674	182	81	650	206	38	309	139	192	835	10	58	154	96	64	14	9	348	1	1881	40	0	35	13	1	19	0	30	445	5	8	141	8	6	64	43	266	0	9	3	0	53	1	5	13	29	124
Nanjing	6220	503	182	10094	237	224	202	6	304	30	107	419	52	29	136	76	77	78	31	575	12	7	76	1	245	37	67	48	2	17	33	64	36	250	28	29	16	56	20	24	13	11	1	251	300	25	36	2	16
Hangzhou	2411	357	81	237	6418	69	36	11	49	12	66	40	91	25	63	18	26	17	445	20	32	4	22	1	74	19	0	16	2073	3	3	26	1	27	14	428	10	18	17	4	4	8	1	4	30	144	8	4	6
Guangzhou	887	585	650	224	69	6302	305	435	297	15	80	57	15	69	83	38	110	5	8	37	16	173	47	1	23	3	2	9	1	197	19	7	8	6	65	0	4	53	32	0	1	13	0	4	0	5	28	4	13
Tianjin	3122	237	206	202	36	305	3070	9	28	106	38	30	13	9	24	26	16	15	16	19	18	24	30	0	14	24	20	16	2	11	2	5	31	10	13	6	25	16	0	25	6	32	15	2	1	1	34	23	11
Fushan	135	95	38	6	11	435	9	6184	91	10	33	31	0	60	11	256	25	0	16	1	0	6	28	0	6	1	0	9	0	3	1	0	1	0	0	1	0	12	1	0	0	0	0	0	0	1	4	4	13
Wuhan	1564	180	309	304	49	297	28	91	3418	39	98	47	39	54	71	30	108	11	8	7	53	35	20	0	52	12	1	96	21	20	19	28	37	6	52	16	13	41	15	1	24	8	3	8	3	3	8	6	2
Qingdao	1173	134	139	30	12	15	106	10	39	4532	72	12	103	1	47	77	23	6	8	1	17	12	22	0	9	2	0	5	5	7	3	10	8	24	1	2	7	13	2	0	2	0	60	0	2	2	6	1	14
Chengdu	1757	350	192	107	66	80	38	33	98	72	1808	37	10	26	68	6	193	8	7	24	3	102	36	2	42	25	340	19	8	44	10	16	9	4	27	0	3	46	5	0	37	28	11	4	7	1	13	8	22
Suzhou	1119	516	835	419	40	57	30	31	47	12	37	2060	5	9	88	26	43	0	11	46	0	36	5	0	63	5	0	6	1	3	438	6	4	32	5	5	8	0	8	0	0	5	0	21	28	54	3	3	3
Ji'nan	2381	50	10	52	91	15	13	0	39	103	10	5	1286	2	34	27	8	21	102	1	79	0	15	0	4	7	0	20	0	23	3	6	7	2	5	5	3	1	9	11	26	1	22	4	4	2	6	4	44
Changsha	1194	128	58	29	25	69	9	60	54	1	26	9	2	2620	17	13	23	1	6	6	3	5	6	0	8	4	3	19	1	5	21	0	2	1	12	2	0	28	4	0	1	1	0	0	1	6	3	0	5
Xi'an	1416	141	154	136	63	83	24	11	71	47	68	88	34	17	1478	18	59	4	16	9	107	6	21	0	39	17	2	35	7	2	10	56	19	8	23	3	10	6	6	6	28	8	5	7	5	7	10	4	12
Hefei	1670	63	96	76	18	38	26	256	30	77	6	26	27	13	18	1664	33	7	8	33	7	5	1	0	16	1	0	63	1	110	14	8	0	0	3	2	3	1	3	1	5	45	4	18	0	1	15	4	2
Chongqing	1087	179	64	77	26	110	16	25	108	23	193	43	8	23	59	33	2202	3	8	5	2	14	4	0	4	1	4	33	0	59	4	3	14	0	43	4	5	17	14	3	6	0	0	0	0	17	1	2	1
Fuzhou	1986	49	14	78	17	5	15	0	11	6	8	0	21	1	4	7	3	1554	1	1	4	1	3	0	2	3	0	4	1	5	3	1	1	0	1	1	4	1	114	5	2	6	0	0	0	4	0	0	0
Ningbo	689	212	9	31	445	8	16	16	8	8	7	11	102	6	16	8	8	1	2270	7	0	2	3	0	40	0	0	5	5	9	5	0	1	2	0	13	5	2	7	0	3	0	1	0	4	4	0	0	164
Changzhou	682	127	348	575	20	37	19	1	7	1	24	46	1	6	9	33	5	1	7	1796	0	0	5	0	48	1	0	2	0	2	1	8	1	35	1	1	14	1	1	0	6	0	0	34	47	3	1	0	0
Xuchang	1239	40	1	12	32	16	18	0	53	17	3	0	79	3	107	7	2	4	0	0	1894	0	44	0	0	4	0	61	0	2	8	3	15	0	0	0	0	0	0	7	0	0	0	0	0	3	0	0	5
Dongguan	82	116	1881	7	4	173	24	6	35	12	102	36	0	5	6	5	14	1	2	0	0	814	5	0	4	0	0	1	0	5	3	0	0	32	0	4	15	3	1	0	6	0	0	6	0	5	4	0	0
Shenyang	1549	98	40	76	22	47	30	28	20	22	36	5	15	6	21	1	4	3	3	5	44	5	1098	14	6	7	18	4	1	0	13	2	10	1	4	1	62	1	1	1	9	10	1	7	1	1	10	8	0
Fushun	3512	13	0	1	1	1	0	0	0	0	2	0	0	0	0	0	0	0	0	0	0	0	14	8	0	0	0	0	0	0	0	0	0	0	0	1	5	0	0	0	3	0	0	0	2	0	2	0	0
Wuxi	446	237	35	245	74	23	14	6	52	9	42	63	4	8	39	16	4	2	40	48	0	4	6	0	1526	1	0	9	3	0	33	0	1	92	5	4	11	1	2	0	78	1	1	40	23	7	2	0	4
Shijiazhuang	1524	21	13	37	19	3	24	1	12	2	25	5	7	4	17	1	1	3	0	1	4	0	7	0	1	934	0	5	0	17	2	19	8	0	2	1	1	0	3	56	1	120	0	0	1	0	8	1	0
Panzhihua	26	1	1	67	0	2	20	0	1	0	340	0	0	3	2	0	4	0	0	0	0	0	18	0	0	0	2634	0	0	0	0	0	0	0	1	0	2	0	0	0	0	0	0	0	0	0	0	0	0
Zhengzhou	868	93	19	48	16	9	16	9	96	5	19	6	20	19	35	63	33	4	5	2	61	1	4	0	9	5	0	996	2	53	11	6	17	1	8	0	14	2	18	26	7	3	0	0	0	0	1	0	2
Taizhou	77	111	0	2	2073	1	2	0	21	5	8	1	0	1	7	1	0	1	5	0	0	0	1	0	3	0	0	2	276	1	0	0	0	8	0	5	3	0	1	0	4	0	0	0	59	17	6	0	0
Zhuhai	881	68	30	17	3	197	11	3	20	7	44	3	23	5	2	110	59	5	9	2	2	5	0	0	0	17	0	53	1	774	1	0	1	0	3	0	16	0	1	0	0	3	0	0	0	1	1	0	15
Nanchang	401	62	445	33	3	19	2	1	19	3	10	438	3	21	10	14	4	3	5	1	8	3	13	0	33	2	0	11	0	1	526	0	1	1	13	1	0	0	0	0	2	0	0	0	0	0	7	0	0
Lanzhou	696	119	5	64	26	7	5	0	28	10	16	6	6	0	56	8	3	1	0	8	3	0	2	0	0	19	0	6	0	0	0	954	8	0	1	2	1	1	1	1	0	1	2	2	0	0	6	0	3
Taiyuan	461	16	8	36	1	8	31	1	37	8	9	4	7	2	19	0	14	1	1	1	15	0	10	0	1	8	0	17	0	1	1	8	1158	0	8	0	4	0	0	24	0	3	0	3	0	2	2	6	6
Nantong	205	280	141	250	27	6	10	0	6	24	4	32	2	1	8	0	0	0	2	35	0	32	1	0	92	0	0	1	8	0	1	0	0	664	2	7	2	9	6	0	2	0	0	35	13	0	1	5	1
Kunming	113	69	8	28	14	65	13	0	52	1	27	5	5	12	23	3	43	1	0	1	0	0	4	0	5	2	1	8	0	3	13	1	8	2	1096	0	9	15	1	0	2	9	0	4	0	0	2	2	1
Shaoxing	230	192	6	29	428	0	6	1	16	2	0	5	5	2	3	2	4	1	13	1	0	4	1	1	4	1	0	0	5	0	1	2	0	7	0	856	1	0	1	0	1	0	0	7	3	2	1	0	3
Dalian	517	40	64	16	10	4	25	0	13	7	3	8	3	0	10	3	5	4	5	14	0	15	62	5	11	1	2	14	3	16	0	1	4	2	9	1	594	4	8	0	15	0	2	9	2	2	4	0	6
Guiyang	144	33	43	56	18	53	16	12	41	13	46	0	1	28	6	1	17	1	2	1	0	3	1	0	1	0	0	2	0	0	0	1	0	9	15	0	4	1012	0	0	0	10	0	0	0	0	8	0	0
Xiamen	252	68	266	20	17	32	0	1	15	2	5	8	9	4	6	3	14	114	7	1	0	1	1	0	2	3	0	18	1	1	0	1	0	6	1	1	8	0	540	0	1	0	1	6	5	3	3	0	0
Pingdingshan	773	17	0	24	4	0	25	0	1	0	0	0	11	0	6	1	3	5	0	0	7	0	1	0	0	56	0	26	0	0	0	1	24	0	0	0	0	0	0	504	0	0	0	0	0	0	0	0	0
Changchun	402	86	9	13	4	1	6	0	24	2	37	0	26	1	28	5	6	2	3	6	0	6	9	3	78	1	0	7	4	0	2	0	0	2	2	1	15	0	1	0	560	0	1	2	0	1	18	0	1
Baoding	803	5	3	11	8	13	32	0	8	0	28	5	1	1	8	45	0	6	0	0	0	0	10	0	1	120	0	3	0	3	0	1	3	0	9	0	0	10	0	0	0	296	0	1	0	0	2	1	1
Dongying	966	11	0	1	1	0	15	0	3	60	11	0	22	0	5	4	0	0	1	0	0	0	1	0	1	0	0	0	0	0	0	2	0	0	0	0	2	0	1	0	1	0	380	0	0	0	0	1	1
Yangzhou	362	47	53	251	4	4	2	0	8	0	4	21	4	0	7	18	0	0	0	34	0	6	7	0	40	0	0	0	0	0	0	2	3	35	4	7	9	0	6	0	2	1	0	412	0	0	2	0	0
Yancheng	237	134	1	300	30	0	1	0	3	2	7	28	4	1	5	0	0	0	4	47	0	0	1	2	23	1	0	0	59	0	0	0	0	13	0	3	2	0	5	0	0	0	0	0	428	2	0	0	0
Jiaxing	242	224	5	25	144	5	1	1	3	2	1	54	2	6	7	1	17	4	4	3	3	5	1	0	7	0	0	0	17	1	0	0	2	0	0	2	2	0	3	0	1	0	0	0	2	436	4	0	4
Harbin	452	43	13	36	8	28	34	4	8	6	13	3	6	3	10	15	1	0	0	1	0	4	10	2	2	8	0	1	6	1	7	6	2	1	2	1	4	8	3	0	18	2	0	2	0	4	338	2	0
Langfang	892	19	29	2	4	4	23	4	6	1	8	3	4	0	4	4	2	0	0	0	0	0	8	0	0	1	0	0	0	0	0	0	6	5	2	0	0	0	0	0	0	1	1	0	0	0	2	194	0
Yantai	251	20	124	16	6	13	11	13	2	14	22	3	44	5	12	2	1	0	164	0	5	0	0	0	4	0	0	2	0	15	0	3	6	1	1	3	6	0	0	0	1	1	1	0	0	4	0	0	424
Zhenjiang	115	63	3	226	8	13	12	19	7	1	2	59	5	0	9	1	0	0	8	28	0	0	1	0	31	1	0	1	1	0	4	0	0	47	1	0	6	6	0	0	2	0	0	10	11	1	4	0	0
Huizhou	105	4	458	5	0	57	41	2	2	0	5	1	0	4	14	0	12	0	0	137	1	1	0	0	2	0	0	0	0	0	4	0	0	0	0	0	2	0	0	0	0	0	0	0	0	0	2	0	0
Wenzhou	157	199	3	13	183	5	2	2	0	1	2	6	1	0	7	2	0	2	26	0	0	0	2	0	7	0	0	1	5	0	1	3	0	0	0	1	2	0	0	0	5	0	0	1	0	10	8	1	0
Jinhua	360	27	3	18	131	4	0	0	3	1	14	11	1	1	9	0	0	0	12	2	0	0	12	0	5	0	0	1	3	0	4	4	0	1	0	11	1	0	4	0	22	0	0	0	0	4	2	0	1
Luoyang	419	90	12	3	2	12	35	10	8	1	5	63	1	7	7	2	1	0	1	2	3	0	9	4	7	1	0	22	0	0	0	1	1	1	0	1	0	0	3	3	12	0	0	1	0	0	6	1	0
Xuzhou	149	63	16	84	3	1	1	1	14	0	0	54	3	1	6	1	1	0	1	10	0	1	3	0	3	0	0	2	0	0	0	1	4	1	0	0	26	2	0	34	0	2	0	4	1	0	2	4	1
Maanshan	14	15	2	44	2	0	2	7	6	0	0	0	0	0	0	16	2	0	2	3	0	0	1	0	1	0	0	0	0	2	0	0	0	0	0	0	0	0	0	1	0	0	0	0	0	0	1	0	0
Huzhou	363	67	0	16	104	4	4	0	10	0	0	8	3	1	7	0	0	0	1	0	0	0	4	0	2	0	0	0	0	0	0	0	1	0	0	2	0	0	0	0	4	0	0	2	0	5	0	0	0
Yibin	22	2	0	0	6	3	4	0	0	6	49	0	0	0	0	0	5	0	0	0	0	0	0	0	0	0	0	0	0	0	0	0	0	0	0	0	0	0	0	0	0	0	0	0	0	0	0	0	0
Yinchuan	391	18	5	31	5	4	7	0	4	4	4	0	10	0	46	2	0	1	1	0	12	0	9	0	20	6	0	1	1	1	1	7	3	0	1	29	1	0	0	12	0	1	0	0	0	0	0	0	0
Nanning	68	3	17	19	5	49	7	2	23	6	3	0	0	18	7	0	11	0	1	0	0	1	0	0	0	0	0	5	0	1	2	0	0	0	0	0	5	3	4	0	1	1	0	0	0	0	0	0	0
Xining	276	28	0	25	1	5	1	0	19	9	3	0	6	11	9	5	2	0	0	0	0	0	8	0	1	0	0	7	0	0	0	13	1	0	0	0	0	0	0	7	0	8	0	2	0	0	0	0	0
Taizhou	163	46	7	274	7	2	8	2	14	4	6	9	0	4	5	6	1	1	0	11	0	0	1	0	11	0	0	1	1	0	0	2	0	8	3	1	0	0	3	0	1	1	0	5	2	0	10	0	0
Weifang	313	33	1	7	9	8	8	0	1	50	2	2	33	0	2	2	0	0	0	0	15	0	0	0	0	0	0	5	0	0	0	0	0	0	0	21	2	16	4	0	0	0	1	0	0	0	0	0	7
Urumqi	279	14	8	28	6	16	2	25	2	1	9	1	7	10	45	7	4	2	0	0	0	0	4	0	2	3	0	5	0	0	0	8	3	2	0	0	0	0	4	0	1	2	1	1	0	0	0	1	2
Liuzhou	19	26	0	2	1	6	5	0	12	1	2	1	0	5	1	16	0	0	1	102	0	0	0	0	0	0	0	0	0	0	1	0	0	0	0	0	0	0	3	0	2	0	0	16	0	0	0	0	0
Weihai	130	4	1	0	3	11	2	0	0	14	2	8	63	4	3	0	0	0	0	1	0	0	4	0	1	0	0	0	0	0	0	0	0	0	0	1	0	0	0	4	8	0	7	0	0	0	12	0	0
Quanzhou	105	29	8	12	8	0	13	0	7	0	0	2	1	0	3	0	8	116	2	1	0	0	0	0	0	3	0	2	0	0	0	0	2	0	2	0	0	0	33	0	0	0	1	0	0	0	2	0	0
Zibo	183	14	6	20	3	1	79	27	5	31	1	0	20	1	3	1	0	9	2	0	0	0	1	1	0	0	0	3	0	0	0	2	3	0	7	2	2	0	2	0	1	2	2	2	0	0	0	0	1
Lianyungang	72	184	3	119	8	12	4	1	2	4	6	11	1	0	8	1	0	0	2	9	0	1	2	0	4	0	0	2	1	0	0	0	0	4	1	3	0	0	0	0	0	0	0	2	1	0	0	0	7
Linyi	243	14	0	6	2	1	1	0	1	18	4	0	18	1	2	4	2	0	0	0	0	0	1	0	2	0	0	0	0	0	0	2	0	0	0	0	0	0	0	0	0	0	0	0	0	0	5	1	4
Xiangtan	70	1	3	4	148	4	5	0	3	0	3	0	67	18	0	0	0	0	121	0	0	0	4	0	2	1	0	1	0	14	3	0	0	1	0	0	0	15	1	2	0	2	0	2	0	0	0	0	0
Jining	180	42	4	5	14	1	0	0	13	18	0	0	46	1	5	0	1	0	25	0	0	0	1	0	2	0	0	1	0	0	0	0	0	0	0	2	0	0	1	1	0	2	0	1	0	0	0	1	4
Cangzhou	313	2	1	4	4	0	92	0	5	1	0	0	3	1	3	0	0	0	0	2	0	0	0	0	0	111	0	0	0	0	0	0	0	0	0	0	0	0	0	0	0	2	0	0	0	0	0	4	2
Mianyang	64	74	20	8	1	87	8	0	1	3	64	0	1	1	7	0	24	0	0	1	0	0	1	0	0	7	1	2	0	0	0	1	0	0	1	0	0	0	2	0	0	0	0	0	0	0	6	0	0
Nanping	161	5	2	0	1	0	0	0	0	3	2	0	1	4	0	0	1	185	0	0	2	0	0	0	1	0	0	5	0	0	1	0	0	0	0	0	0	0	3	0	0	0	0	0	0	0	2	0	0
Zhongshan	62	8	11	4	4	56	1	124	14	2	3	0	0	1	1	3	0	0	5	2	1	2	0	0	27	4	0	0	0	42	0	0	0	0	4	1	0	0	0	0	0	0	0	4	0	1	0	0	0
Huaian	113	8	8	125	0	18	4	0	0	5	1	1	1	1	1	1	1	0	0	6	0	0	0	0	10	0	0	0	0	4	0	1	0	0	0	2	0	0	0	2	0	0	0	2	1	0	0	0	0
Zhangjiakou	335	2	2	20	10	1	13	0	1	1	0	0	4	0	5	1	0	10	0	0	18	0	4	0	0	8	0	0	0	0	0	0	0	0	0	0	0	0	0	0	4	6	0	0	0	0	1	0	1
Daqing	256	2	0	0	0	0	3	0	0	2	0	0	0	1	0	0	0	0	0	4	0	0	0	1	2	0	0	0	0	0	0	0	0	0	0	0	2	0	0	0	0	0	0	0	0	0	14	1	0
Putian	168	0	0	0	0	0	0	0	0	1	0	0	0	0	0	0	0	272	0	0	0	0	0	0	0	0	0	0	0	0	0	0	0	0	0	0	0	0	4	0	0	0	0	0	0	0	0	0	0
Tangshan	217	7	0	5	0	2	16	0	0	1	8	2	1	1	8	1	0	0	1	3	0	0	4	0	0	13	0	0	0	0	0	0	5	0	0	0	1	3	0	0	2	12	0	0	0	0	0	1	0
Zhanjiang	172	9	6	1	2	47	8	0	4	2	4	0	0	0	2	0	0	0	2	0	0	2	3	0	0	0	0	0	0	3	0	0	0	0	0	0	1	0	0	0	0	1	0	0	2	6	0	3	4
Ordos	403	0	0	2	0	0	0	0	4	0	1	0	0	3	3	0	0	0	0	0	0	0	1	0	0	0	0	1	0	0	0	0	2	0	0	0	1	0	0	0	2	0	0	0	0	0	0	0	2
Anshan	134	11	11	3	2	11	1	0	2	0	0	1	1	1	7	0	0	0	0	0	0	5	24	1	0	6	1	0	0	0	0	2	1	0	0	0	64	2	2	0	0	1	1	0	0	0	11	0	0
Quzhou	61	14	0	3	78	0	0	0	3	0	1	0	0	2	4	0	0	0	15	3	0	0	0	0	0	0	0	0	3	0	0	0	0	0	0	0	0	0	0	0	0	0	0	0	3	9	0	0	0
Dezhou	124	18	11	2	3	1	9	0	3	3	0	7	50	1	1	0	0	0	1	0	1	1	0	0	0	0	0	0	21	0	0	0	0	0	0	0	0	0	0	0	4	0	1	0	26	0	4	0	0
Wuhu	62	12	4	5	0	0	0	172	31	7	0	1	0	0	3	9	1	0	0	0	0	0	0	0	0	24	0	0	0	4	0	0	0	0	0	0	0	0	0	0	1	0	0	0	0	0	0	0	0
Hong-Kong	47	56	93	10	3	9	8	1	0	1	0	11	0	1	1	0	19	0	0	0	0	13	0	0	1	0	0	1	0	1	0	10	0	1	3	1	17	1	1	0	2	0	0	0	0	1	0	0	0
Qingyuan	3	0	3	0	2	47	1	227	0	0	0	0	0	5	0	0	0	0	2	0	0	1	0	0	3	0	0	0	0	1	0	0	0	0	6	0	0	0	0	0	0	0	0	0	0	0	0	0	0
Yichang	69	11	1	13	2	5	3	0	58	9	10	0	5	2	1	0	2	1	1	0	0	13	0	0	0	0	0	1	0	0	1	0	3	5	0	0	2	9	0	0	0	0	0	0	0	0	1	1	1
Shantou	21	2	7	24	0	135	1	0	1	0	4	1	0	19	6	0	4	0	0	0	0	0	1	0	3	0	0	0	0	0	0	0	0	0	0	0	0	2	2	0	0	7	0	1	0	0	0	0	3
Haikou	67	16	6	17	25	28	24	0	12	4	0	1	5	7	4	0	7	0	1	0	0	0	5	0	3	0	0	0	0	1	0	0	0	0	1	0	0	1	0	0	0	2	0	0	0	4	2	0	2
Hohhot	148	5	2	17	0	0	8	0	10	0	4	2	1	6	1	0	1	0	0	0	0	0	5	0	0	0	0	0	0	5	0	1	1	0	0	0	0	1	19	0	1	1	0	0	0	0	9	0	0
Guilin	19	5	5	11	2	3	0	83	7	0	0	0	0	0	2	0	0	0	1	0	0	0	1	0	1	8	0	0	0	0	0	1	1	0	0	0	0	0	3	0	0	0	0	0	0	0	0	0	0
Jiangmen	60	19	59	1	0	62	1	6	9	4	3	2	1	1	1	6	2	0	0	0	0	18	0	0	1	0	0	3	1	1	0	0	0	0	0	0	0	0	1	0	3	1	0	0	0	2	0	1	0
Baotou	120	2	0	4	1	0	22	0	0	2	0	0	0	6	1	0	1	0	79	0	0	1	5	0	0	0	0	3	0	0	0	0	0	0	0	0	0	0	0	0	0	0	0	0	4	1	0	0	0
Lishui	136	5	0	6	38	6	0	0	5	0	1	0	0	0	0	0	0	0	1	0	0	0	3	0	0	0	0	0	0	0	0	0	0	0	3	0	0	0	0	0	0	0	0	0	0	0	0	0	0
Zhuzhou	74	6	0	4	0	14	1	1	4	1	8	2	0	44	1	0	1	0	11	0	0	0	0	0	0	0	0	0	0	0	0	0	0	0	1	1	2	0	0	0	0	0	0	0	0	2	1	0	0
Handan	159	12	0	1	0	0	5	6	20	14	0	0	6	1	0	0	1	0	0	0	0	0	2	0	0	19	0	2	0	0	0	1	2	0	1	0	0	0	1	0	0	0	0	0	0	0	0	0	0
Huainan	46	29	0	13	7	0	0	0	2	0	0	1	6	0	3	33	1	0	0	0	0	0	1	0	0	1	0	0	0	0	1	0	0	0	0	0	2	0	0	0	0	2	0	1	3	0	0	0	0
Heze	71	10	0	0	4	0	3	0	0	14	3	0	28	0	0	0	0	0	2	0	0	0	0	0	0	0	0	0	0	3	0	0	1	0	0	0	0	1	0	0	15	2	0	0	0	0	0	0	5
Zhoushan	50	9	2	8	27	4	0	0	6	0	0	1	0	0	0	0	0	0	13	0	0	0	0	0	1	1	0	0	4	0	0	0	0	0	0	0	0	0	0	0	0	0	1	0	0	9	0	0	0
Taian	121	3	0	4	0	1	3	0	5	13	2	1	45	0	1	1	0	0	0	0	0	0	1	0	0	0	0	0	0	1	1	0	1	0	0	0	0	0	0	1	0	1	0	0	0	0	0	0	1
Changzhi	129	68	0	1	1	0	2	0	2	2	0	0	1	2	1	0	0	0	0	2	0	0	1	0	1	2	0	2	0	0	0	0	34	0	0	0	0	0	0	0	0	1	0	0	0	0	0	1	0
Qinhuangdao	164	16	17	5	0	0	11	0	3	3	1	3	0	0	2	2	0	0	4	6	4	1	4	0	14	8	0	0	0	0	0	0	2	0	0	0	0	4	2	0	0	3	0	0	0	0	0	1	1
Bengbu	18	148	21	3	1	2	2	0	0	0	1	3	1	3	2	21	3	0	0	0	0	0	0	0	0	0	0	1	1	0	2	0	1	0	1	0	0	0	0	0	0	0	0	0	0	0	0	0	0
Fuxin	30	4	17	0	1	1	142	2	1	1	0	0	0	0	1	0	0	0	0	1	0	0	1	0	0	0	0	0	14	0	0	0	1	0	0	0	2	0	0	0	0	0	0	0	12	0	0	0	0
Binzhou	37	4	0	3	0	0	2	5	0	69	1	0	10	0	1	0	0	0	1	0	0	0	0	0	0	0	0	0	0	0	0	0	0	0	0	0	6	0	0	0	0	0	1	0	0	0	0	0	0
Puyang	205	0	0	0	2	2	3	0	1	1	1	0	0	0	0	1	1	0	0	0	0	1	0	0	0	0	0	6	0	1	0	0	0	0	0	0	1	1	0	0	0	0	0	0	0	0	0	0	0
Xianyang	47	3	3	1	0	1	4	0	0	0	0	0	2	2	54	2	0	0	0	0	0	0	0	0	2	0	0	1	0	0	0	1	3	0	0	0	1	0	0	0	2	0	0	0	0	0	0	0	0
Jingzhou	139	14	9	3	2	1	2	7	25	3	1	1	0	0	4	12	2	0	0	0	0	0	0	0	1	0	0	0	2	0	0	0	0	0	0	0	0	0	0	0	0	2	0	0	2	0	1	5	0
Zhaoqing	7	0	1	2	0	62	2	14	5	0	0	0	0	0	0	0	1	0	0	0	0	1	0	0	0	0	0	0	0	3	0	0	0	0	0	0	0	0	2	0	0	0	0	0	0	0	2	0	0
Xingtai	92	5	0	1	2	0	4	0	2	0	0	0	0	1	1	3	0	0	0	0	0	0	8	0	0	91	0	1	0	0	0	0	0	0	0	0	0	0	0	0	0	1	0	9	0	0	0	0	1
Zhangzhou	52	0	0	1	2	17	3	0	2	1	6	2	0	8	0	0	0	18	0	0	0	0	0	0	0	0	0	0	0	2	13	0	0	4	1	2	0	0	25	0	3	0	0	0	0	2	7	0	0
Sanming	69	12	0	5	1	2	0	0	2	0	0	1	0	0	1	0	2	72	0	0	0	0	3	0	0	0	0	0	0	0	1	0	0	0	0	0	0	0	14	0	0	0	0	0	0	0	0	0	0
Jilin	106	6	0	2	9	0	3	0	2	0	1	1	1	0	0	0	2	0	0	0	1	0	18	0	0	0	0	0	0	0	0	3	0	0	0	0	0	2	0	0	41	0	0	1	0	0	2	0	0
Nanyang	129	1	1	0	0	4	1	0	8	2	0	0	2	0	0	0	0	0	0	0	0	1	0	0	2	0	0	24	0	0	0	0	0	0	0	0	0	0	0	4	0	0	0	0	0	0	0	0	0
Yanbian	18	6	0	0	0	0	141	0	0	0	0	0	0	0	0	0	0	0	0	0	0	0	0	0	0	0	0	4	0	0	0	0	0	0	1	0	0	1	0	0	1	0	0	0	0	0	0	0	0
Ningde	29	7	5	1	0	0	0	0	0	0	0	2	1	0	0	0	0	37	0	0	0	144	0	0	1	0	0	2	0	0	0	0	0	0	0	0	0	0	0	0	0	0	0	0	0	2	0	0	0
Qiqihar	28	0	0	2	0	1	34	0	0	5	0	0	0	2	0	0	0	0	2	0	0	0	0	0	0	0	0	0	0	0	0	0	1	0	0	3	140	0	0	0	0	0	0	0	0	0	12	0	0
Liangshan	17	0	1	0	0	0	0	0	0	0	43	0	0	2	1	1	11	0	0	0	0	0	2	0	0	0	144	0	0	1	0	0	0	0	0	0	0	0	0	0	0	0	0	0	0	0	0	0	0
Heyuan	5	46	112	0	0	2	0	47	0	0	1	0	0	0	0	0	3	0	0	0	0	0	0	0	0	0	0	0	0	0	0	0	0	0	0	0	1	0	0	0	0	0	0	0	0	0	0	0	0
Yichun	15	15	11	2	0	0	1	85	9	0	0	1	0	4	0	0	2	0	1	0	0	2	0	0	2	0	0	4	0	0	30	0	0	0	0	0	0	1	1	0	0	0	0	0	0	0	0	0	0
Xinxiang	65	6	7	0	1	6	1	0	0	0	1	2	1	1	2	3	2	0	0	0	1	0	0	0	2	0	0	27	0	0	0	0	0	0	2	0	1	2	7	0	0	1	0	0	0	1	0	0	0
Yuxi	2	5	2	2	9	1	1	0	1	0	2	0	2	5	0	1	2	1	0	0	0	0	3	0	4	0	2	7	0	0	0	0	0	0	56	1	0	0	0	0	0	0	0	0	0	0	0	0	0
Zigong	23	16	12	0	2	2	2	0	4	1	13	6	0	1	18	0	1	0	0	0	0	0	0	0	0	0	1	2	0	0	0	0	1	0	0	0	0	0	0	0	0	0	0	0	0	0	1	0	0
Shaoguan	1	0	6	1	0	121	0	22	1	0	2	0	1	6	0	0	0	0	0	0	0	12	0	0	0	0	0	0	0	4	2	0	0	0	0	0	0	3	0	0	0	0	0	0	0	0	0	0	0
Deyang	38	6	1	1	3	0	2	0	0	2	60	0	1	0	3	0	5	0	0	0	0	13	2	0	0	0	0	1	0	0	0	0	2	0	0	0	1	0	0	0	0	0	0	0	0	1	1	0	0
Huangshi	18	0	0	0	0	0	0	0	49	0	0	0	0	6	0	0	0	0	0	0	0	0	2	0	0	0	0	1	0	0	0	0	0	0	0	0	0	0	0	0	0	1	0	0	0	0	0	0	0
Yulin	126	8	0	0	0	0	0	0	0	2	4	0	0	0	25	0	0	0	0	0	0	0	0	0	0	0	0	0	0	0	0	0	0	0	0	0	1	4	0	0	0	0	0	0	0	0	0	0	0
Jiaozuo	85	1	0	0	0	3	0	0	0	0	0	0	0	0	0	1	0	0	0	1	0	0	0	0	2	0	0	33	0	0	0	1	2	0	0	0	0	1	0	2	0	3	0	0	0	0	0	0	0
Suqian	40	14	2	64	0	1	0	12	0	0	1	3	0	0	0	1	0	0	1	0	0	0	1	0	2	0	0	0	0	0	1	0	0	0	0	0	0	0	0	0	0	0	0	0	0	0	1	0	0
Zaozhuang	82	3	1	3	0	2	1	0	0	6	0	0	24	0	0	0	0	0	0	0	0	0	0	0	0	0	0	1	1	0	0	0	0	0	0	0	0	0	0	0	0	0	0	0	0	0	0	0	0
Liaocheng	65	25	0	0	7	0	1	0	1	5	2	0	16	2	0	0	0	0	0	4	0	0	2	0	2	0	0	0	0	0	0	0	0	0	0	0	0	0	0	0	0	0	0	0	0	0	0	0	0
Xiangyang	27	4	2	2	2	1	2	0	47	0	4	0	0	3	1	0	1	0	0	2	0	2	0	0	0	0	0	0	0	0	0	0	1	0	0	0	1	0	2	0	1	0	0	0	0	0	0	0	0
Hengshui	75	2	0	0	0	0	9	0	12	0	0	3	0	1	3	0	0	0	0	0	0	0	1	0	1	47	0	0	0	0	0	0	0	0	0	0	0	0	0	0	0	1	0	0	0	0	0	0	0
Changde	13	2	1	0	0	10	0	34	2	0	1	0	1	63	0	0	0	0	0	0	0	2	0	0	0	0	0	0	0	2	0	0	1	0	0	0	0	0	0	0	0	0	0	0	0	0	0	0	0
Yueyang	73	6	1	0	0	0	4	0	0	0	3	0	0	23	0	0	0	0	0	0	0	0	0	0	0	0	0	0	0	0	0	0	0	0	0	0	0	0	0	0	0	0	0	0	0	0	0	0	0
Chuzhou	55	8	0	15	5	0	0	0	3	0	2	3	2	3	1	24	0	0	0	4	0	0	0	0	4	0	0	1	0	0	0	0	0	0	0	0	0	0	3	0	0	0	0	0	1	0	0	0	0
Dandong	109	0	0	0	0	0	1	0	1	0	0	0	2	1	0	0	0	0	0	0	0	0	15	0	0	3	0	0	0	0	0	0	0	0	0	0	6	0	0	0	3	0	0	0	0	0	0	0	0
Xuancheng	77	12	0	6	1	0	0	0	1	4	0	0	1	0	0	17	0	0	2	0	0	0	0	1	0	1	0	0	1	0	0	0	0	0	0	0	0	0	0	0	0	0	0	0	0	0	1	0	0
Liuan	47	9	1	1	0	0	0	0	0	0	2	0	0	1	0	40	0	0	0	0	0	0	0	0	0	0	0	0	0	1	0	0	0	0	0	2	0	0	0	0	0	0	0	0	0	0	0	0	0
Zhongwei	5	0	1	1	0	0	2	0	0	11	0	0	0	0	31	0	0	0	0	0	0	0	12	0	19	0	0	0	0	0	0	0	0	0	0	0	0	0	0	0	0	0	0	31	0	0	0	0	0
Ganzhou	12	1	5	2	0	7	1	2	2	0	2	1	0	3	0	0	0	0	0	0	0	3	0	0	0	0	0	0	0	0	17	0	0	0	0	0	0	1	1	0	0	0	0	0	0	0	0	0	0
Jingmen	40	0	72	0	3	0	0	0	14	0	0	0	0	0	0	0	0	0	0	0	0	0	0	0	0	0	0	0	0	0	0	0	0	0	0	0	0	0	0	0	0	0	0	0	0	0	0	1	0
Maoming	4	1	0	7	0	17	3	0	10	1	0	0	0	2	0	0	0	0	0	0	0	1	0	0	0	0	0	0	0	0	0	0	0	0	0	0	0	0	0	0	0	0	0	1	0	4	1	0	7
Jiujiang	15	6	2	0	8	19	2	0	27	0	18	1	0	0	0	1	0	0	0	2	0	0	0	0	0	0	0	0	0	0	4	8	0	0	0	0	0	0	1	0	0	0	0	0	0	0	0	0	0
Xiaogan	24	0	2	2	0	5	2	0	43	0	0	0	0	0	1	0	1	0	0	0	0	1	0	0	0	0	0	0	11	0	1	0	0	0	0	0	0	0	0	0	0	0	0	0	0	0	1	0	0
Jinzhou	62	2	0	0	0	0	0	0	5	0	0	2	0	1	3	0	0	0	0	0	0	0	2	0	0	0	0	2	0	0	0	0	0	0	2	0	19	0	0	0	3	0	0	0	0	0	1	0	0
Rizhao	77	1	0	0	0	0	2	0	0	11	1	0	11	0	0	0	0	0	0	0	0	0	0	0	0	0	0	0	0	0	0	0	0	0	0	0	0	0	0	0	0	0	0	0	0	0	0	0	0
Honghe	2	5	0	0	0	1	0	0	0	0	0	0	0	4	0	0	0	0	0	0	0	0	0	0	0	0	0	0	0	0	0	0	0	0	60	0	0	0	0	0	0	0	0	0	0	0	0	0	0
Jieyang	22	4	3	0	0	36	0	0	8	2	0	0	0	1	0	0	0	0	0	1	0	0	0	0	0	0	0	0	0	4	0	0	0	0	0	0	0	0	0	0	0	0	0	0	0	0	0	0	0
Ji'an	19	4	22	3	0	3	6	0	1	0	1	0	0	0	20	0	0	2	0	0	0	0	0	0	0	0	0	0	0	0	3	0	0	0	1	0	0	0	0	0	0	0	0	0	0	0	0	0	0
Jinzhong	24	5	4	0	0	0	1	0	2	0	0	0	0	0	1	0	0	0	0	0	2	0	2	0	0	0	0	0	0	0	0	0	68	0	0	0	3	0	0	0	0	0	0	0	0	0	0	0	0
Benxi	43	1	1	0	0	0	0	0	0	0	0	0	1	0	1	0	0	0	0	0	0	0	50	0	0	0	0	0	0	0	0	0	0	0	0	0	2	0	0	0	0	0	0	0	0	0	0	0	0
Datong	89	3	0	4	0	0	0	0	0	0	4	0	0	0	2	0	2	0	0	1	0	0	0	0	0	2	0	0	0	0	0	0	6	0	0	1	0	0	0	0	0	0	0	0	0	0	0	0	0
Sanya	0	36	9	0	0	3	0	0	0	0	0	12	0	1	24	0	24	0	0	0	0	0	0	0	0	0	0	0	0	0	0	0	0	0	0	0	0	0	0	0	0	0	0	0	0	0	0	0	0
Zhoukou	54	0	1	1	0	0	0	0	0	0	0	0	0	0	1	0	0	0	0	0	3	0	0	0	0	2	0	37	0	0	0	0	0	0	0	0	0	0	0	0	0	0	0	0	0	0	0	0	0
Hengyang	9	3	38	1	0	7	1	0	2	0	0	0	0	10	0	0	0	0	0	0	0	0	0	0	0	0	0	0	0	0	0	0	0	0	0	0	0	8	0	0	1	0	1	0	0	1	0	0	0
Meishan	13	0	0	5	0	3	0	0	0	3	53	0	0	0	0	0	2	0	0	0	0	0	0	0	0	0	0	0	0	0	0	0	0	0	0	0	0	0	0	0	0	0	0	0	0	0	0	0	0
Huangshan	18	4	1	14	5	0	0	4	0	0	0	0	0	0	0	5	0	0	0	0	0	0	0	0	1	0	0	0	0	0	0	0	0	0	0	0	0	0	0	0	0	0	0	0	0	0	0	0	0
Chifeng	9	3	0	0	2	0	3	0	0	0	0	0	0	0	0	0	0	0	0	3	0	0	2	0	0	0	0	0	0	0	0	0	0	0	0	0	0	0	0	0	0	4	0	0	0	0	0	0	0
Beihai	45	0	12	0	2	5	0	0	4	0	0	0	0	0	0	0	0	0	0	0	0	0	1	0	1	0	0	0	0	0	0	0	0	0	1	0	0	0	0	0	0	0	0	0	0	4	0	0	0
Changji	14	0	0	7	0	0	0	15	0	0	8	0	3	0	0	0	0	0	0	0	0	0	3	0	0	0	0	1	0	0	0	0	1	0	2	0	1	0	0	0	0	0	0	0	0	0	0	0	0
Huaibei	27	1	1	0	1	0	0	0	0	0	0	0	1	0	2	8	0	0	0	0	0	0	0	0	0	0	0	0	0	0	0	0	0	0	0	0	0	0	0	0	4	0	0	0	0	0	0	0	0
Suining	2	6	1	0	7	0	0	0	0	0	29	0	0	0	0	0	0	0	0	0	0	0	0	0	0	0	0	0	0	0	0	0	0	0	0	0	0	0	0	0	0	0	0	0	0	0	0	0	0
Longyan	25	12	1	0	0	1	2	2	0	1	0	0	0	1	0	1	0	24	0	0	0	0	0	0	0	0	0	4	0	1	0	0	0	0	0	0	0	0	12	0	0	0	0	0	0	0	0	0	0
Panjin	63	0	0	0	0	0	8	0	0	1	0	0	0	0	2	0	2	0	0	0	0	0	12	0	0	0	0	0	0	0	0	0	0	0	0	0	8	0	0	0	0	0	1	0	0	0	0	0	0
Jincheng	42	0	0	1	0	1	1	0	5	0	0	0	3	0	0	0	1	0	0	0	0	0	0	0	0	0	0	0	0	0	0	0	17	0	0	0	0	0	0	0	0	0	0	1	0	0	3	0	0
Zhumadian	31	3	27	0	0	0	0	0	3	0	1	0	1	0	0	0	1	0	0	0	2	0	0	0	0	0	0	17	0	0	0	0	0	0	0	0	0	0	0	0	0	0	0	0	0	0	0	0	0
Meizhou	0	1	20	4	0	27	0	0	4	0	3	0	0	2	0	0	1	0	0	0	0	3	0	0	0	0	0	2	1	0	0	0	0	0	0	0	0	0	0	0	0	0	0	0	0	0	2	0	0
Kaifeng	37	4	1	0	1	0	2	0	1	1	0	0	0	0	2	0	0	0	0	0	0	0	1	0	1	3	0	25	0	0	0	0	0	0	0	0	0	0	0	1	1	0	0	0	0	0	0	0	0
Tongling	18	2	0	0	0	1	0	0	2	1	1	0	0	5	0	23	0	0	1	4	0	0	1	0	2	0	0	0	0	0	4	0	0	0	4	0	0	3	2	0	0	0	0	0	0	0	0	0	0
Shangqiu	15	1	0	0	0	1	0	0	0	0	0	0	0	0	0	0	0	0	0	0	3	0	0	0	0	0	0	15	0	0	0	0	1	0	0	0	0	0	0	1	0	0	0	0	0	0	0	0	0
Xianning	14	0	3	0	0	2	0	1	26	0	0	0	0	0	0	0	0	0	0	0	0	44	0	0	0	0	0	0	0	0	0	0	0	0	0	0	0	0	1	0	0	0	0	0	0	0	0	0	0
Shizuishan	9	2	1	2	0	0	0	0	0	1	0	0	0	0	1	0	0	0	0	0	0	0	1	0	0	0	0	0	0	0	0	0	0	3	0	0	0	0	0	0	0	0	0	0	0	0	0	0	0
Hanzhong	5	1	0	0	3	0	4	0	2	1	2	1	0	0	5	0	0	0	0	0	0	0	0	0	0	0	0	0	0	0	0	0	0	0	0	0	0	0	4	0	0	0	0	0	0	0	0	0	0
Luzhou	18	1	0	0	0	0	1	0	1	2	10	0	0	2	0	0	17	0	0	0	0	0	0	0	7	0	0	1	0	0	1	0	0	0	0	5	0	0	0	0	0	0	0	0	0	0	0	0	1
Huludao	53	0	0	0	0	0	0	0	0	0	3	0	0	0	1	0	0	0	0	0	0	0	8	1	0	0	0	0	0	0	0	0	0	0	0	0	0	0	0	0	0	0	0	0	0	0	0	0	0
Huanggang	14	5	4	0	0	0	0	0	46	0	0	0	0	0	0	0	1	0	0	0	0	0	0	0	0	0	0	0	0	0	0	0	0	0	0	0	0	0	0	0	0	0	0	0	0	0	0	0	0
Enshi	4	0	0	0	1	0	0	0	38	1	0	0	0	0	0	0	0	0	0	0	0	0	0	0	0	0	0	0	0	0	0	0	0	0	0	0	0	0	0	0	0	0	0	0	0	0	0	0	0
Kelamayi	32	0	0	0	0	0	2	0	5	1	2	0	0	2	3	0	0	0	0	0	0	0	0	0	2	0	0	0	0	0	0	1	0	0	0	0	0	1	0	0	0	0	1	0	0	0	0	0	0
Baoji	31	4	0	0	0	1	8	0	2	0	0	0	0	1	14	0	0	0	0	0	0	0	4	0	2	0	0	0	0	0	0	1	0	0	0	0	0	0	0	0	0	0	0	0	0	0	0	0	0
Anyang	18	5	0	2	0	0	9	0	2	0	0	0	0	0	0	1	1	0	0	0	0	0	0	0	0	0	0	19	0	0	0	0	0	0	0	0	5	0	0	0	0	4	0	0	0	0	0	0	0
Suihua	67	0	0	0	7	0	0	0	0	4	0	0	0	0	0	0	0	0	0	0	0	0	0	0	0	0	0	0	0	0	0	0	0	0	0	0	0	0	0	0	0	0	0	0	0	0	1	0	0
Tongliao	13	0	1	0	1	1	9	0	3	14	1	1	0	0	0	0	2	0	0	0	0	0	14	0	0	0	0	0	0	0	0	0	0	0	0	6	0	0	0	0	0	0	0	0	0	0	0	0	0
Nanchong	9	0	0	0	0	1	0	0	1	0	4	1	0	0	0	0	5	0	0	0	0	2	0	0	0	0	0	0	0	0	0	0	0	3	0	0	0	0	0	0	0	0	0	0	0	0	0	0	0
Liaoyang	43	6	0	1	0	1	1	0	0	0	2	0	0	0	0	0	0	0	0	0	0	0	3	2	0	2	0	0	0	0	0	0	0	0	0	0	0	0	0	0	1	0	0	7	0	0	0	0	0
Anshun	27	1	27	0	0	0	3	0	0	0	0	0	0	0	0	0	2	0	0	0	0	0	0	0	0	0	0	0	0	0	0	0	0	0	0	0	0	17	0	0	0	0	0	0	0	0	0	0	0
Chenzhou	13	1	0	1	0	2	0	0	0	0	0	0	0	33	0	0	0	0	0	0	0	0	1	0	0	0	0	1	0	0	0	0	0	0	1	0	1	5	0	0	0	0	0	0	0	0	0	0	0
Bozhou	12	0	0	3	0	0	0	0	0	0	0	0	0	0	0	6	0	0	0	0	0	0	0	0	0	0	0	0	0	0	0	0	0	0	0	0	0	0	0	0	0	0	0	0	0	0	0	0	0
Yingkou	29	2	2	0	0	0	0	0	0	0	0	0	0	0	0	0	0	0	0	0	0	0	17	0	0	0	0	0	0	0	0	0	0	0	0	0	8	0	0	0	0	0	0	0	0	0	0	0	0
Yili	15	1	0	2	0	1	0	0	0	6	0	0	1	0	1	4	0	0	0	4	0	0	0	0	2	0	0	0	0	0	1	0	3	0	0	0	1	0	0	0	0	0	0	0	0	0	0	0	0
Neijiang	28	0	0	0	0	0	0	0	0	0	8	0	0	0	0	0	6	0	0	0	0	2	6	0	3	0	0	0	0	0	0	0	0	0	1	0	0	0	0	0	0	0	0	0	0	0	0	0	0
Guigang	0	0	2	0	0	0	0	0	0	0	0	0	0	2	0	0	0	0	0	0	0	35	0	0	0	1	0	0	0	0	0	0	0	0	0	0	0	0	0	0	0	0	0	0	0	0	0	0	0
Loudi	13	0	0	2	0	0	0	0	1	0	0	0	0	32	0	0	0	0	0	0	0	0	8	0	0	0	0	0	0	0	0	0	0	0	0	0	0	0	0	0	0	0	0	0	0	0	0	0	0
Yuncheng	30	5	0	0	0	0	1	0	2	0	0	0	0	0	1	0	0	0	0	0	0	0	0	0	1	0	0	0	0	0	0	0	11	0	0	0	0	0	0	0	0	2	0	0	0	0	0	0	0
Yangquan	52	0	0	0	0	0	0	0	3	0	0	0	2	0	0	0	0	0	1	0	0	0	0	0	0	0	0	0	0	0	0	0	7	0	0	0	0	0	0	0	0	1	0	0	0	0	0	0	0
HulunBuir	41	1	0	0	4	0	0	0	2	0	0	0	0	0	4	0	3	0	0	0	0	0	4	0	0	0	0	0	0	0	0	0	0	0	0	0	0	0	0	0	0	0	0	0	0	0	0	0	0
Yunfu	7	0	0	0	0	21	0	0	2	0	0	0	0	1	0	0	0	0	0	0	0	0	0	0	0	0	0	0	0	0	0	0	0	0	0	0	0	0	0	0	0	0	0	0	0	0	0	0	0
Baiyin	3	2	0	0	0	0	0	0	0	28	1	1	0	1	0	1	0	0	0	0	0	0	0	0	0	0	0	0	0	0	2	5	0	0	0	0	0	0	0	0	0	0	0	0	0	0	0	0	0
Chengde	58	0	0	2	0	0	1	0	1	0	0	0	0	0	0	0	0	0	0	0	0	0	0	0	0	1	0	0	0	0	0	0	0	0	0	0	0	0	0	0	0	0	0	0	0	0	0	0	1
Qujing	10	2	0	2	1	0	0	0	0	1	0	0	0	0	3	0	0	0	0	0	0	0	0	0	1	0	0	0	0	0	0	0	0	0	31	0	0	0	0	0	0	0	0	0	0	0	0	0	0
Ezhou	5	3	6	0	0	0	9	0	29	0	1	0	0	0	0	0	8	0	0	0	0	0	0	0	0	0	0	0	0	0	0	0	0	0	0	0	0	0	0	0	0	0	0	0	0	0	0	0	0
Xinyang	46	2	0	0	1	0	0	0	2	0	0	0	0	0	0	0	0	0	0	0	0	0	0	0	0	0	0	6	0	0	0	0	0	0	0	0	1	0	0	0	0	0	0	0	0	0	0	0	0
Shangrao	2	2	3	0	0	1	0	0	0	1	0	0	0	1	0	0	0	0	0	0	0	0	0	0	8	1	0	0	1	0	3	0	0	0	0	0	0	0	0	0	0	0	0	0	0	23	0	0	0
Xishuangbanna	15	5	0	0	1	0	0	0	0	0	0	0	0	0	0	0	0	0	14	0	0	0	0	0	0	0	0	5	0	0	0	0	0	0	6	0	0	2	0	0	0	0	0	0	0	0	0	0	0
Danzhou	3	2	0	0	0	0	0	0	0	0	2	0	0	1	0	0	0	0	0	0	0	0	0	0	1	0	0	0	0	0	0	0	0	0	0	0	0	0	0	0	0	0	0	0	0	0	0	0	3
Weinan	6	0	0	0	0	0	0	0	1	0	0	0	0	41	7	0	0	0	0	0	0	0	0	0	0	0	0	0	0	0	0	0	0	0	0	0	0	1	0	0	0	0	0	0	0	0	0	0	0
Leshan	13	0	3	1	0	0	0	0	0	0	42	0	0	0	0	0	0	0	0	0	0	0	0	0	1	0	0	0	0	0	0	0	0	0	0	0	0	0	0	0	0	0	0	0	0	0	0	0	0
Anqing	34	4	0	1	0	3	0	0	0	1	0	0	2	0	0	9	0	0	0	0	0	0	0	0	0	0	0	0	0	0	0	0	0	0	0	0	1	3	0	0	0	0	0	0	0	0	0	0	0
Jinchang	21	1	0	4	0	1	0	0	3	0	0	0	0	4	2	0	0	0	0	0	0	0	0	0	1	0	0	1	0	0	0	9	0	0	1	0	1	2	0	0	0	0	0	0	0	0	0	0	0
Jingdezhen	23	0	0	0	3	0	1	13	4	0	0	0	0	0	0	0	0	0	0	0	0	0	0	0	0	0	0	0	0	0	1	0	0	0	0	0	0	0	0	0	0	0	0	0	0	0	0	0	0
Shiyan	2	0	0	0	0	0	1	0	29	0	1	1	0	1	0	0	2	0	5	0	0	0	0	0	0	0	0	0	0	0	0	0	0	0	0	0	0	0	0	0	1	0	0	0	0	0	0	0	0
Chaoyang	31	0	0	0	0	0	0	0	0	0	0	0	0	0	0	0	0	0	0	0	14	0	2	0	0	0	0	0	0	0	0	0	0	0	0	0	0	0	0	0	0	0	0	0	0	0	0	0	0
Qinzhou	2	1	0	0	0	4	0	0	5	0	0	0	0	0	0	0	0	0	0	0	0	0	0	0	2	0	0	0	0	0	1	0	0	0	0	0	0	0	0	0	0	0	0	0	0	0	0	0	0
Sanmenxia	34	2	0	0	0	0	0	0	0	0	0	0	0	1	0	0	0	0	0	0	0	0	0	0	0	0	0	9	0	0	0	1	0	0	0	0	0	0	0	0	0	0	0	0	0	0	0	0	0
Yangjiang	8	0	6	0	0	5	0	0	0	0	0	0	0	0	0	0	0	0	0	0	0	0	0	0	0	0	0	0	0	0	0	1	0	0	0	0	0	0	0	0	0	0	0	0	0	0	0	0	0
Wuhai	33	3	0	0	0	0	1	0	0	0	0	0	0	0	0	0	4	0	0	0	0	0	0	0	0	0	0	0	0	0	0	0	2	0	0	0	0	0	0	0	0	0	0	0	0	1	0	2	0
Linfen	27	0	0	0	0	5	0	0	0	0	1	0	0	0	1	0	0	0	0	0	0	0	0	0	0	0	0	0	0	0	0	0	13	0	0	0	0	0	0	0	0	1	0	0	0	0	0	0	0
Lhasa	16	4	0	1	1	0	1	0	4	0	9	0	0	0	3	0	1	0	0	0	0	1	0	0	1	0	0	0	0	0	0	1	0	0	0	0	2	0	0	0	0	0	0	0	0	0	0	0	0
Zunyi	1	0	0	2	0	2	0	1	0	0	3	0	0	7	0	0	6	0	0	0	0	0	0	0	0	0	0	0	0	0	0	0	1	0	1	0	2	10	0	0	0	0	0	0	0	0	0	0	0
Suzhou	12	1	1	3	0	0	0	0	1	0	0	1	0	1	0	7	0	0	0	0	0	0	0	0	0	0	0	0	0	0	0	0	0	1	0	0	0	0	0	0	0	0	0	0	0	0	0	0	0
Lvliang	14	1	0	0	0	1	6	0	0	0	0	1	0	0	0	0	0	0	0	0	0	0	0	0	0	0	0	0	0	0	0	0	13	0	0	0	0	0	0	0	0	0	0	0	0	0	0	0	0
Luohe	25	0	0	0	0	1	0	0	1	0	0	0	0	1	0	0	0	0	0	0	0	0	0	0	0	0	0	19	0	0	0	0	0	0	0	0	0	0	0	0	0	0	0	0	0	0	0	0	0
Tieling	21	4	0	0	0	0	0	0	0	0	0	2	0	0	1	0	0	0	0	0	0	0	3	0	0	0	0	0	0	0	0	0	0	0	0	0	0	0	0	0	0	0	0	0	0	0	0	0	0
Qiandongnan	4	0	1	3	0	2	0	5	9	0	0	0	2	0	0	0	1	0	0	0	0	0	0	0	0	0	0	0	0	0	0	0	0	0	0	0	0	6	0	0	0	0	0	0	0	0	0	0	0
Xinyu	25	0	0	1	0	0	0	0	2	0	0	0	0	0	0	0	0	0	0	0	0	0	0	0	0	0	0	0	0	0	0	0	0	0	0	0	0	0	0	0	0	0	0	0	0	0	0	0	0
Chongzuo	2	0	0	0	0	1	0	0	3	0	0	0	0	3	0	0	0	0	0	0	0	0	0	0	0	0	0	0	0	0	0	0	0	0	1	0	0	0	0	0	0	0	0	0	0	0	0	0	0
Shuozhou	32	0	0	1	0	0	0	0	0	0	0	0	0	1	4	0	0	0	0	0	0	0	0	0	0	0	0	0	0	0	0	1	7	0	0	0	0	0	0	0	0	0	0	0	0	0	0	0	0
Hebi	23	0	0	0	0	0	0	0	5	0	0	0	0	0	0	0	1	0	0	0	2	0	0	0	1	0	0	3	0	2	0	0	0	0	0	0	0	0	0	3	0	0	0	0	0	0	0	0	0
Xinzhou	37	0	0	1	0	1	1	0	0	0	0	0	0	0	0	0	0	0	0	0	0	0	0	0	0	0	0	0	0	0	0	0	3	0	0	0	0	0	0	0	0	0	0	0	0	0	0	0	0
Yongzhou	2	0	0	0	0	1	0	0	0	0	0	0	0	6	0	0	8	0	0	0	0	0	0	0	0	0	0	0	0	0	0	0	1	0	0	0	0	0	0	0	0	0	0	0	0	0	0	0	0
Chizhou	7	4	0	2	1	0	0	0	0	0	0	0	0	2	0	17	0	0	0	0	0	0	0	0	0	0	0	0	0	0	0	0	0	0	0	0	0	0	0	0	0	1	0	0	0	0	0	0	0
Qiannan	1	0	0	0	0	0	0	1	1	0	0	0	0	0	0	3	1	0	0	0	0	0	1	0	0	0	0	0	0	0	0	0	1	0	0	0	0	16	3	0	0	0	0	0	0	1	0	0	0
Tianshui	5	0	0	0	0	0	0	0	0	0	0	0	0	0	19	0	0	0	0	0	0	0	0	0	0	0	0	0	0	0	0	3	0	0	0	0	0	0	0	0	0	0	0	0	0	0	0	0	0
Akesu	4	0	0	0	0	0	0	2	0	1	0	0	0	0	0	0	0	0	0	0	0	0	0	0	0	0	0	1	0	0	0	0	4	0	0	0	0	0	0	0	0	0	0	0	0	0	0	0	0
Yaan	4	1	0	0	0	0	0	0	5	0	12	0	0	0	0	0	2	0	0	0	0	0	0	0	0	0	0	0	0	0	0	0	0	1	0	0	0	0	0	0	0	0	0	0	0	0	0	0	0
Puer	0	5	0	0	3	0	1	0	0	0	1	0	0	0	0	0	1	0	0	0	0	0	0	0	0	0	0	0	0	0	0	0	0	0	11	0	0	0	0	0	0	0	0	0	0	0	0	0	1
Yiyang	10	2	0	1	0	0	0	0	0	0	0	0	0	17	0	0	0	0	0	0	0	0	0	0	0	0	0	0	0	0	0	0	0	0	0	0	0	0	0	0	0	0	0	0	0	0	0	0	0
Suizhou	21	0	0	0	0	1	1	0	13	0	0	0	0	0	0	0	2	0	0	0	0	0	0	0	0	0	1	0	0	0	0	0	0	0	0	0	0	0	0	0	0	0	0	0	0	0	0	0	0
Siping	9	4	1	0	1	0	0	0	0	0	0	1	0	0	0	1	0	0	0	0	0	0	1	0	0	0	0	0	0	0	0	0	0	0	0	0	0	0	0	0	4	0	0	0	0	0	2	0	0
Huaihua	2	0	0	0	0	0	1	0	2	0	0	0	0	27	0	0	1	0	0	0	0	0	0	0	0	0	0	0	0	0	0	0	0	0	0	0	0	0	0	0	0	0	0	0	0	0	0	0	0
Chaozhou	5	2	1	0	0	7	0	0	0	0	0	0	0	0	2	0	0	0	0	0	0	0	0	0	0	0	0	0	0	0	0	0	0	0	0	0	0	0	0	0	0	0	0	0	0	0	0	0	0
Haixizhou	0	0	0	0	0	0	2	0	0	0	2	1	0	1	0	0	0	0	0	0	0	0	0	0	0	0	0	0	0	0	0	2	1	0	0	0	0	0	0	0	0	1	0	0	0	0	0	0	0
Xiangxi	5	1	0	0	0	0	0	0	0	0	0	0	0	13	0	0	0	0	0	0	0	0	0	0	0	0	0	0	0	0	0	0	0	0	0	0	0	0	0	0	0	0	0	0	0	0	0	0	0
Songyuan	17	4	0	1	0	2	0	0	0	0	0	0	0	0	0	0	0	0	0	0	0	0	0	0	0	0	0	0	0	0	0	0	0	0	0	0	0	0	0	0	2	0	0	0	0	0	1	0	0
Alxa	18	0	0	1	0	0	1	0	0	0	0	0	0	0	0	0	0	0	0	0	0	0	0	0	0	0	0	2	0	0	0	3	5	0	0	0	0	0	0	0	0	0	0	0	0	0	0	0	0
Dali	6	0	1	3	0	0	1	0	0	0	0	0	0	0	0	0	0	0	0	0	0	0	0	0	0	0	0	1	0	0	0	0	0	0	13	0	0	0	1	0	0	0	0	0	0	0	0	0	0
Jiuquan	4	2	0	1	8	0	1	0	0	0	0	0	0	2	1	0	1	0	0	0	0	0	0	0	0	0	0	0	0	0	0	3	0	0	0	0	0	0	0	0	0	0	0	0	0	0	0	0	0
Mudanjiang	26	0	0	0	1	0	1	0	0	0	2	0	0	1	0	0	0	0	0	0	0	0	0	0	0	0	0	0	0	0	0	0	0	0	0	0	0	0	0	0	0	0	0	0	0	0	0	1	0
Bayingol	8	1	0	2	0	0	2	0	2	4	3	0	0	0	0	0	0	0	0	1	0	0	0	0	0	0	0	0	0	0	0	0	1	0	0	0	0	0	0	0	0	0	1	0	0	0	0	0	0
Aba	7	0	0	0	0	0	0	0	0	0	18	0	0	0	0	0	0	0	0	0	0	0	0	0	0	0	0	0	0	0	0	0	0	0	0	0	0	0	0	0	0	0	0	0	0	0	0	0	0
Shanwei	4	0	1	0	0	7	0	0	0	0	0	0	0	0	0	0	0	0	0	0	0	0	0	0	0	0	0	0	0	0	0	0	0	0	0	0	0	0	0	0	0	0	0	0	0	0	0	0	0
Wuzhou	0	0	0	2	0	16	0	4	0	0	0	0	0	0	0	0	0	0	0	0	0	0	0	0	0	0	0	0	0	0	3	0	0	0	0	0	0	0	0	0	0	0	0	0	0	0	0	0	0
Ankang	8	2	0	0	0	0	0	0	0	4	1	0	1	0	3	0	0	0	0	0	0	0	1	0	0	0	0	0	0	0	0	0	0	0	0	0	0	0	0	0	0	0	0	0	0	0	0	0	0
Ulanqab	15	3	0	0	0	0	1	0	0	0	0	0	0	0	0	0	0	0	0	0	0	0	0	0	0	0	0	0	0	0	0	1	0	0	0	0	0	0	0	0	0	0	0	0	0	0	0	8	0
Wuzhong	17	0	0	0	0	0	0	0	6	0	0	0	0	0	2	0	0	0	0	0	0	0	0	0	0	0	0	0	0	0	0	0	0	0	0	0	0	0	1	0	0	0	0	0	0	0	0	0	0
Hechi	0	0	0	2	2	0	0	0	2	0	0	0	0	1	0	2	0	0	0	0	0	0	0	0	1	0	0	0	0	0	0	0	0	0	0	0	0	0	0	0	0	0	0	0	0	0	0	0	0
Kashi	10	1	3	1	0	1	0	0	0	0	0	0	0	0	0	0	0	0	0	0	0	0	0	0	0	0	0	0	0	0	0	0	4	0	0	0	0	0	0	0	0	0	0	0	0	0	0	0	0
Yanan	3	1	0	0	0	0	0	0	0	1	1	0	0	0	18	0	0	0	0	0	0	0	0	0	0	0	0	0	0	0	0	0	0	0	0	0	2	0	0	0	0	0	0	0	0	0	0	0	0
Ziyang	7	1	0	0	0	0	0	0	0	0	12	1	0	0	0	0	0	0	0	1	0	0	0	0	0	0	0	0	0	0	0	0	0	0	0	0	0	0	0	0	0	0	0	0	0	0	0	0	0
Hezhou	6	0	0	0	0	3	0	0	0	0	0	0	0	3	0	0	0	0	0	0	0	0	0	0	0	0	0	0	0	0	0	0	0	0	1	0	0	0	0	0	0	0	0	0	0	2	0	0	0
Liupanshui	0	0	1	6	0	1	0	0	4	0	0	0	0	0	1	0	1	0	0	0	0	0	0	0	0	0	0	0	0	0	0	0	0	0	3	0	0	8	0	0	0	2	0	0	0	0	1	0	0
Jixi	18	1	0	0	0	0	0	0	0	0	0	0	0	0	0	0	0	0	0	0	0	0	0	0	0	0	0	0	0	0	0	0	0	0	0	0	0	0	0	0	0	0	0	0	0	0	7	0	0
Tacheng	14	0	0	0	0	1	0	0	0	0	0	0	0	0	0	0	0	0	0	0	0	0	0	0	0	0	0	0	0	0	0	0	0	0	0	0	0	0	0	0	0	0	0	0	0	10	0	0	0
Lijiang	0	0	0	0	0	0	0	0	3	0	0	0	0	0	0	0	0	0	6	0	0	0	0	0	0	0	0	0	0	0	0	0	0	0	12	0	0	0	0	0	0	0	0	0	0	0	0	0	0
Jiamusi	3	0	0	1	0	0	0	0	0	0	0	0	0	0	0	3	0	0	0	0	0	1	0	0	0	0	0	0	0	0	0	0	0	0	4	0	0	0	0	0	1	0	0	0	0	0	2	0	0
Baishan	17	0	0	2	1	0	0	0	2	0	0	0	0	0	0	0	0	0	0	0	0	0	0	0	0	0	0	0	0	0	0	0	0	0	0	0	0	0	0	0	2	0	0	0	0	0	1	0	0
Dehong	0	0	0	0	0	0	0	0	0	0	0	0	0	0	0	0	0	0	0	0	0	0	0	0	0	0	0	0	0	0	0	0	0	0	7	0	0	0	0	0	0	0	0	0	0	0	0	0	0
Chuxiong	0	0	0	0	0	0	0	0	0	0	0	0	0	0	0	0	0	0	0	0	0	0	1	0	0	0	0	0	0	0	0	0	0	0	15	0	0	0	0	0	0	0	0	0	0	0	0	0	0
Bijie	2	1	0	0	1	0	0	1	2	0	1	0	0	4	0	0	0	0	0	0	0	0	0	0	0	0	0	1	0	0	0	0	0	0	0	0	0	8	0	0	0	0	0	0	0	0	0	0	0
Tulufan	4	0	0	0	0	0	0	4	0	0	1	0	0	0	0	0	0	0	0	1	0	0	0	0	0	0	0	2	0	0	0	0	0	0	0	0	0	0	0	0	0	0	0	0	0	0	0	0	0
BayanNur	10	0	0	0	0	0	3	0	1	0	0	0	0	0	0	0	0	0	0	0	0	0	0	0	0	0	0	0	0	0	0	0	0	0	0	1	0	0	0	0	0	0	0	0	0	0	0	0	0
Shangluo	6	0	0	0	0	1	6	0	1	0	0	0	0	1	7	0	0	0	0	0	0	0	0	0	0	0	0	0	0	0	0	0	0	0	0	0	0	0	0	0	0	0	0	0	0	0	0	0	0
Guangyuan	8	1	0	2	0	0	0	0	0	1	6	0	0	0	0	0	0	0	0	0	0	0	0	0	0	0	0	1	0	0	0	0	0	0	0	0	0	0	0	0	0	0	0	0	0	0	0	0	0
Liaoyuan	21	0	0	0	0	0	0	0	0	0	0	0	0	0	0	0	0	0	0	0	0	0	0	0	0	0	0	0	0	0	0	0	0	0	0	0	0	0	0	0	0	0	0	0	0	0	0	0	0
Baoshan	0	0	0	0	0	0	0	0	0	0	0	0	0	0	0	0	0	0	0	0	0	0	0	0	0	0	0	0	0	0	0	0	0	0	16	0	0	0	0	0	0	0	0	0	0	0	0	0	0
Dazhou	14	0	0	0	0	0	0	0	0	0	2	0	0	0	0	0	3	0	0	0	0	0	0	0	0	0	0	0	0	0	0	0	0	0	0	0	0	0	0	0	0	0	0	0	0	0	0	0	0
Tonghua	16	0	0	0	0	0	0	0	0	0	0	0	1	2	0	0	0	0	0	0	0	0	0	0	0	0	0	0	0	0	0	0	0	0	0	0	0	0	0	0	0	0	0	0	0	0	0	0	0
Fuzhou	0	0	0	1	1	2	0	0	0	0	0	0	0	0	0	0	0	0	1	0	0	0	0	0	0	0	0	0	0	0	4	0	0	0	0	1	0	0	0	0	0	0	0	0	0	0	0	0	0
Haidong	6	0	0	0	0	0	0	0	0	0	0	0	0	0	0	0	0	0	0	0	0	0	0	0	0	0	0	0	0	0	0	0	0	0	0	0	0	0	0	0	0	0	0	0	0	0	0	0	0
Yulin	3	0	0	0	0	0	0	0	0	0	0	0	0	0	0	0	0	0	0	0	0	0	0	0	0	0	0	0	0	0	0	0	0	0	0	0	0	0	0	0	0	0	0	0	0	0	0	0	0
Baicheng	6	1	0	4	4	0	0	0	0	0	0	0	0	0	0	0	0	0	0	0	0	0	0	0	0	0	0	0	0	0	0	0	0	0	0	0	0	0	0	0	4	0	0	0	0	0	0	0	0
Qianxinan	1	0	0	0	1	2	0	0	2	0	1	0	0	0	0	0	1	0	0	0	0	0	0	0	0	0	0	0	0	0	1	0	0	0	0	0	0	3	0	0	0	1	0	0	0	0	0	0	0
Laibin	0	0	0	0	0	0	0	0	0	0	0	3	0	0	0	0	0	0	0	0	0	0	0	0	0	0	0	0	0	0	0	0	0	0	0	0	0	0	0	0	0	0	0	0	0	0	0	0	0
Dingxi	2	2	0	0	0	0	0	0	0	0	0	0	0	0	0	0	0	0	0	0	1	0	0	0	0	0	0	0	0	0	0	5	1	0	0	3	0	0	0	0	0	0	0	0	0	0	0	0	0
Wuwei	6	0	0	0	0	0	0	0	0	0	0	0	0	0	1	0	0	0	0	0	0	0	0	0	0	0	0	0	0	0	0	1	0	0	0	0	0	0	1	0	0	0	0	0	0	3	0	0	0
Lincang	0	0	0	0	0	0	0	0	12	0	0	0	1	0	0	0	0	0	0	0	0	0	0	0	0	0	0	0	0	0	0	0	0	0	4	0	0	0	0	0	0	0	0	0	0	0	0	0	0
Hami	6	0	0	0	1	0	0	0	0	0	0	0	2	1	0	0	0	0	0	0	0	0	0	0	0	0	0	1	0	0	0	0	0	0	0	0	0	0	0	0	0	0	0	0	0	0	0	0	0
Fuyang	0	0	0	1	0	1	0	0	0	0	0	0	0	0	0	5	0	0	0	0	0	0	0	0	0	0	0	0	0	0	0	0	0	0	0	0	0	0	0	0	0	0	0	0	0	0	0	0	0
Shaoyang	2	0	1	0	0	0	0	1	0	0	0	0	0	4	0	0	0	0	0	0	0	1	0	0	0	0	0	0	0	0	0	0	0	0	0	0	0	0	0	0	0	0	0	0	0	0	0	0	0
Zhaotong	0	0	0	0	0	0	0	0	1	0	1	0	0	0	0	0	1	0	0	0	0	0	0	0	0	0	0	0	0	0	0	0	0	0	10	0	0	0	0	0	0	0	0	0	0	0	0	0	0
Bortala	6	0	1	0	0	0	0	0	0	0	0	0	2	0	0	0	0	0	0	0	0	0	0	0	0	0	0	0	0	0	0	2	0	0	0	0	0	0	0	0	0	0	0	0	0	0	0	0	0
Hegang	10	0	0	0	0	0	1	0	0	0	0	0	0	0	2	0	0	0	0	1	0	0	0	0	0	0	0	0	0	0	0	0	0	0	0	0	0	0	0	0	0	0	0	0	0	0	2	0	0
Ali	0	0	0	0	0	0	0	0	0	0	2	0	0	0	0	0	0	0	0	0	0	0	0	0	0	0	0	0	0	0	0	0	0	0	0	0	0	0	0	0	0	0	0	0	0	0	0	0	0
Linxia	6	0	0	0	0	0	0	0	0	0	0	0	0	0	0	0	0	0	0	0	0	0	0	0	0	0	0	0	0	0	0	4	0	0	0	0	1	0	0	0	0	0	0	0	0	0	0	0	0
Fangchenggang	0	0	5	0	0	0	0	0	0	0	0	0	0	0	0	0	0	0	0	0	0	0	0	0	0	0	0	0	0	0	0	0	0	0	0	0	0	0	0	0	0	0	0	0	0	0	0	0	0
Wenshan	0	2	0	0	0	2	0	0	0	0	0	0	2	0	0	0	0	0	0	0	0	0	0	0	0	0	0	0	0	0	0	0	0	0	3	0	0	0	0	0	0	0	0	0	0	0	0	0	0
Hetian	2	0	0	0	0	6	0	0	0	0	0	0	0	0	0	0	0	0	0	0	0	0	0	0	0	0	0	0	0	0	0	0	0	0	0	0	0	0	0	0	0	0	0	0	0	0	0	0	0
Zhangye	0	0	0	0	0	0	0	0	0	0	0	0	0	0	0	0	0	0	0	0	0	0	0	0	0	0	0	0	0	0	0	8	0	0	0	0	0	0	0	0	0	0	0	0	0	0	0	0	0
Shuangyashan	12	0	0	0	0	0	0	0	0	0	0	0	0	0	0	0	0	0	0	0	0	0	0	0	0	0	0	0	0	0	0	0	0	0	2	0	0	0	0	0	0	0	0	0	0	0	0	0	0
Linzhi	0	0	0	1	0	0	3	0	1	0	0	0	0	0	0	0	0	0	0	0	0	0	4	0	0	0	0	0	0	0	0	1	0	0	0	0	0	0	0	0	0	0	0	0	0	0	0	0	0
Yingtan	3	6	1	0	0	0	0	0	1	0	0	0	0	1	0	0	0	0	0	0	0	0	0	0	0	0	0	0	0	0	1	0	0	0	0	0	0	0	0	0	0	0	0	0	0	0	0	0	0
Guyuan	11	0	0	0	0	0	0	0	0	0	0	0	0	0	0	0	0	0	0	0	0	0	0	0	0	0	0	0	0	0	0	0	0	0	0	0	0	0	0	0	0	0	0	0	0	0	0	0	0
Tongren	0	0	0	0	0	0	0	0	3	0	0	0	0	2	0	0	0	0	0	0	0	0	0	0	0	0	0	0	0	0	0	0	0	0	0	0	0	3	0	0	0	0	0	0	0	0	0	0	0
Tongchuan	7	0	0	0	0	1	0	0	0	0	0	0	0	0	4	0	0	0	0	0	0	0	0	0	0	0	0	0	0	0	0	0	0	0	0	0	0	0	0	0	0	0	0	0	0	0	0	0	0
Aletai	2	0	3	1	0	0	0	0	0	0	0	0	0	0	0	0	0	0	0	0	0	0	0	0	0	0	0	0	0	0	0	2	0	0	0	0	0	0	0	0	0	0	0	0	0	0	0	0	0
Pingliang	3	0	0	0	0	0	0	0	0	0	0	0	0	0	2	0	0	0	0	0	0	0	0	0	0	0	0	0	0	0	0	3	0	0	0	0	0	0	0	0	0	0	0	0	0	0	0	0	0
Xilingol	7	2	0	0	0	0	0	0	0	0	0	0	0	0	0	0	0	0	0	0	0	0	0	0	0	0	0	0	0	0	0	0	0	0	0	0	0	0	0	0	0	0	0	0	0	0	0	0	0
Jiayuguan	0	1	0	0	2	0	0	0	0	0	0	0	0	0	0	0	0	0	0	0	0	0	0	0	0	0	0	0	0	0	0	2	0	0	0	0	0	0	0	0	0	0	0	0	0	0	0	0	0
Heihe	6	1	0	0	0	0	0	0	0	0	0	0	0	0	0	0	0	0	0	0	0	0	0	0	0	0	0	0	0	0	0	0	0	0	0	0	0	0	0	0	0	0	0	0	0	0	0	0	0
Qitaihe	4	0	0	0	0	0	0	0	0	0	0	0	0	0	0	0	0	0	0	0	0	0	0	0	0	0	0	4	0	0	0	0	0	0	0	0	0	0	0	0	0	0	0	0	0	0	0	0	0
Pingxiang	4	0	0	0	0	0	1	0	0	0	0	0	0	0	0	0	0	0	0	0	0	0	0	0	0	0	0	0	0	0	0	0	0	0	0	0	0	0	0	0	0	0	0	0	0	0	0	0	0
Ganzi	0	0	0	0	0	0	0	0	0	0	4	0	0	0	0	0	0	0	0	0	0	0	0	0	0	0	0	0	0	0	0	0	0	0	1	0	0	0	0	0	0	0	0	0	0	0	0	0	0
Baise	3	0	0	0	0	0	0	0	0	0	0	0	0	0	0	0	0	0	0	0	0	0	0	0	0	0	0	0	0	0	0	0	1	0	0	0	0	0	0	0	0	0	0	0	0	0	0	0	0
Diqing	3	0	1	0	0	0	0	0	0	0	0	0	0	0	0	0	0	0	0	0	0	0	0	0	0	0	0	0	0	0	0	0	0	0	4	0	0	0	0	0	0	0	0	0	0	0	0	0	0
Qingyang	1	0	0	0	0	0	0	0	0	0	0	0	0	0	0	0	0	0	0	0	0	0	0	0	0	0	0	1	0	0	0	2	0	0	0	0	0	0	0	0	0	0	0	0	0	0	0	0	0
Zhangjiajie	2	0	0	0	0	0	0	0	2	0	0	0	0	3	0	0	0	0	0	0	0	0	0	0	0	0	0	0	0	0	0	0	0	0	0	0	0	0	0	0	0	0	0	0	0	0	0	0	0
Macao	0	0	0	0	0	4	0	0	0	0	0	0	0	0	0	0	0	0	0	0	0	0	0	0	0	0	0	0	0	0	0	0	0	0	0	0	0	0	0	0	0	0	0	0	0	0	0	0	0
Nujiang	0	0	0	0	0	0	0	0	0	0	0	0	0	0	0	0	0	0	0	0	0	0	0	0	0	0	0	0	0	0	0	0	0	0	6	0	0	0	0	0	0	0	0	0	0	0	0	0	0
Shannan	0	0	0	0	0	0	0	0	0	0	3	0	0	0	0	0	0	0	0	0	0	0	0	0	0	0	0	0	0	0	0	0	0	0	0	0	0	0	0	0	0	0	0	0	0	0	0	0	0
Gannan	0	0	0	0	0	0	0	0	0	0	0	0	0	0	0	0	0	0	0	0	0	0	0	0	0	0	0	0	0	0	0	5	0	0	0	0	0	0	0	0	0	0	0	0	0	0	0	0	0
Guangan	0	0	1	0	0	0	0	0	0	0	1	0	0	0	0	0	1	0	0	0	0	0	0	0	0	0	0	0	0	0	0	0	0	0	0	1	0	0	0	0	0	0	0	0	0	0	0	0	0
Daxinganling	3	0	0	0	0	0	0	0	0	0	0	0	0	0	0	0	0	0	0	0	0	0	0	0	0	0	0	0	0	0	0	0	0	0	1	0	0	0	0	0	0	0	0	0	0	0	0	0	0
Hinggan	1	2	0	0	0	0	0	0	0	0	0	0	0	0	0	0	0	0	0	0	0	0	0	0	0	0	0	0	0	0	0	0	0	0	0	0	0	0	0	0	0	0	0	0	0	0	0	0	0
Haibei	0	0	0	0	0	0	0	0	0	0	0	0	2	0	0	0	0	0	0	0	0	0	0	0	0	0	0	0	0	0	0	0	0	0	0	0	0	0	0	0	0	0	0	0	0	0	0	0	0
Hainanzhou	1	0	0	0	0	0	0	0	0	0	0	0	0	0	0	0	0	0	0	0	0	0	0	0	0	0	0	0	0	0	0	0	0	0	0	0	0	0	0	0	0	0	0	0	0	0	0	0	0
Bazhong	1	0	0	0	0	0	0	0	0	0	1	0	0	0	0	0	0	0	0	0	0	0	0	0	0	0	0	0	0	0	0	0	0	0	0	0	0	0	0	0	0	0	0	0	0	0	0	0	0
Yichun	2	0	0	0	0	0	0	0	0	0	0	0	0	0	0	0	0	0	0	0	0	0	0	0	0	0	0	0	0	0	0	0	0	0	0	0	0	0	0	0	0	0	0	0	0	0	0	0	0
Longnan	0	0	0	0	0	0	0	0	0	0	0	0	0	0	0	0	0	0	0	0	0	0	0	0	0	0	0	0	0	0	0	1	0	0	0	0	0	0	0	0	0	0	0	0	0	0	0	0	0
Huangnan	0	0	0	0	0	0	0	0	0	0	0	0	0	0	0	0	0	0	0	0	0	0	0	0	0	0	0	0	0	0	0	0	0	0	0	0	0	0	0	0	0	0	0	0	0	0	0	0	0
Sansha	0	0	0	0	0	0	0	0	0	0	0	0	0	0	0	0	0	0	0	0	0	0	0	0	0	0	0	0	0	0	0	0	0	0	0	0	0	0	0	0	0	0	0	0	0	0	0	0	0
Yushu	1	0	0	0	0	0	0	0	0	0	0	0	0	0	0	0	0	0	0	0	0	0	0	0	0	0	0	0	0	0	0	0	0	0	0	0	0	0	0	0	0	0	0	0	0	0	0	0	0
[truncated: 285 more columns]

## Sheet: 2016-2017
	Beijing	Shenzhen	Nanjing	Shanghai	Guangzhou	Fushan	Hangzhou	Wuhan	Hefei	Tianjin	Ji'nan	Xuchang	Changsha	Chengdu	Xi'an	Chongqing	Suzhou	Shijiazhuang	Qingdao	Fuzhou	Zhengzhou	Shenyang	Zhuhai	Pingdingshan	Dongguan	Wuxi	Changzhou	Ningbo	Xiamen	Taiyuan	Yantai	Nantong	Baoding	Weifang	Shaoxing	Kunming	Jiaxing	Nanchang	Dalian	Lanzhou	Harbin	Xining	Changchun	Dongying	Jinhua	Langfang	Ordos	Yancheng	Urumqi
Beijing	23594	546	2319	1977	332	21	1036	655	1263	937	1384	1066	818	798	617	570	185	787	376	632	424	410	34	535	223	102	148	167	173	178	189	65	369	269	93	60	120	260	252	164	162	140	160	323	162	302	455	90	207
Shenzhen	546	6972	47	455	428	78	18	100	19	88	16	3	44	135	78	231	250	7	8	3	5	20	79	0	149	9	64	2	224	0	66	19	2	4	0	9	0	6	16	4	9	4	4	0	0	16	0	3	3
Nanjing	2319	47	4562	203	71	3	148	101	39	78	40	41	16	59	33	33	166	24	14	30	17	49	5	16	2	111	118	6	4	29	6	59	10	7	8	41	20	15	11	16	16	21	4	0	1	1	0	90	17
Shanghai	1977	455	203	4134	68	108	86	77	29	81	35	21	19	156	46	35	291	1	29	20	23	29	15	34	17	51	39	49	69	6	38	107	5	0	35	23	58	34	6	18	31	2	14	26	4	7	0	47	2
Guangzhou	332	428	71	68	3940	344	19	122	12	449	10	12	29	36	56	41	16	3	5	0	10	19	89	0	70	11	11	1	7	5	7	3	4	0	0	15	0	5	1	0	7	2	0	1	1	4	0	1	8
Fushan	21	78	3	108	344	4202	10	108	651	0	0	0	14	1	14	22	17	1	0	0	5	0	5	0	3	3	0	0	3	0	5	0	0	0	0	0	1	0	0	0	0	0	0	1	13	1	0	0	1
Hangzhou	1036	18	148	86	19	10	1812	38	5	10	14	52	11	11	26	7	12	7	2	9	4	1	3	14	1	8	2	211	7	2	0	3	15	11	134	5	106	6	3	2	1	1	5	3	39	2	0	5	5
Wuhan	655	100	101	77	122	108	38	1474	19	27	26	28	24	29	30	45	17	11	7	12	23	25	33	3	35	17	3	7	8	9	0	4	6	0	2	24	0	10	5	14	3	9	10	2	1	0	0	0	14
Hefei	1263	19	39	29	12	651	5	19	908	7	9	17	1	11	12	15	11	5	3	3	19	4	21	10	0	10	14	0	1	0	2	1	3	0	0	3	0	3	1	36	1	2	0	0	0	1	1	0	4
Tianjin	937	88	78	81	449	0	10	27	7	916	7	4	7	32	11	10	5	8	40	6	7	15	13	37	11	6	4	3	1	9	23	3	11	3	0	5	2	4	9	1	3	1	3	4	3	5	0	0	0
Ji'nan	1384	16	40	35	10	0	14	26	9	7	972	49	19	3	23	15	2	0	39	8	2	1	0	16	0	2	1	1	5	2	43	1	4	40	5	0	2	8	0	1	4	0	1	7	0	0	0	1	7
Xuchang	1066	3	41	21	12	0	52	28	17	4	49	1442	4	4	91	2	0	0	0	7	45	53	2	3	0	0	0	0	8	15	5	1	2	2	0	2	18	0	0	5	9	0	0	0	0	0	0	0	0
Changsha	818	44	16	19	29	14	11	24	1	7	19	4	1228	5	13	4	4	7	3	0	9	5	6	0	17	9	17	8	1	4	4	0	0	0	4	2	0	8	4	0	4	1	0	1	0	0	0	0	0
Chengdu	798	135	59	156	36	1	11	29	11	32	3	4	5	702	19	37	5	11	9	10	3	9	14	0	32	2	4	5	2	8	0	4	4	0	0	12	3	3	9	2	2	2	3	4	5	3	0	0	5
Xi'an	617	78	33	46	56	14	26	30	12	11	23	91	13	19	838	6	37	23	10	2	15	4	4	9	0	15	2	6	1	12	4	1	0	0	0	6	5	6	7	15	2	19	1	2	0	0	10	2	31
Chongqing	570	231	33	35	41	22	7	45	15	10	15	2	4	37	6	828	7	3	5	3	9	2	12	2	1	1	0	4	3	3	7	1	0	0	1	4	4	5	1	5	2	0	0	1	1	0	0	0	11
Suzhou	185	250	166	291	16	17	12	17	11	5	2	0	4	5	37	7	666	6	3	1	3	8	0	0	9	31	3	4	1	2	2	24	5	0	6	0	6	2	12	2	4	0	1	0	1	0	0	18	0
Shijiazhuang	787	7	24	1	3	1	7	11	5	8	0	0	7	11	23	3	6	472	0	4	26	1	4	3	1	7	0	1	0	9	1	0	79	0	0	3	0	0	0	0	5	0	1	0	0	9	0	0	3
Qingdao	376	8	14	29	5	0	2	7	3	40	39	0	3	9	10	5	3	0	824	5	3	3	0	0	0	2	0	3	0	4	9	9	0	29	9	2	0	1	2	4	1	0	6	22	1	6	3	0	1
Fuzhou	632	3	30	20	0	0	9	12	3	6	8	7	0	10	2	3	1	4	5	584	1	1	0	6	0	1	4	0	50	2	0	1	3	0	1	2	1	0	0	3	0	0	0	0	1	0	0	0	2
Zhengzhou	424	5	17	23	10	5	4	23	19	7	2	45	9	3	15	9	3	26	3	1	488	3	14	14	10	1	0	3	4	2	2	5	0	1	0	1	0	3	5	1	2	0	0	0	0	0	1	0	1
Shenyang	410	20	49	29	19	0	1	25	4	15	1	53	5	9	4	2	8	1	3	1	3	298	0	3	4	2	1	0	0	6	3	0	4	1	1	6	0	1	19	1	5	22	4	0	3	0	0	1	3
Zhuhai	34	79	5	15	89	5	3	33	21	13	0	2	6	14	4	12	0	4	0	0	14	0	652	0	0	1	0	7	0	10	14	0	0	0	0	0	0	0	1	0	0	0	4	0	0	0	0	0	0
Pingdingshan	535	0	16	34	0	0	14	3	10	37	16	3	0	0	9	2	0	3	0	6	14	3	0	332	0	0	0	0	0	4	0	0	0	0	0	0	0	0	0	1	0	0	0	0	0	0	0	0	0
Dongguan	223	149	2	17	70	3	1	35	0	11	0	0	17	32	0	1	9	1	0	0	10	4	0	0	318	0	0	0	2	0	1	3	0	0	1	0	2	1	8	0	0	0	2	0	0	0	0	0	0
Wuxi	102	9	111	51	11	3	8	17	10	6	2	0	9	2	15	1	31	7	2	1	1	2	1	0	0	450	20	9	7	0	0	28	0	9	2	1	0	4	0	1	2	0	14	0	1	0	0	2	0
Changzhou	148	64	118	39	11	0	2	3	14	4	1	0	17	4	2	0	3	0	0	4	0	1	0	0	0	20	358	0	1	1	1	13	0	0	0	2	0	0	0	0	3	0	6	0	0	0	0	4	0
Ningbo	167	2	6	49	1	0	211	7	0	3	1	0	8	5	6	4	4	1	3	0	3	0	7	0	0	9	0	398	13	0	18	1	0	1	5	0	0	6	0	1	0	0	1	0	0	0	0	0	0
Xiamen	173	224	4	69	7	3	7	8	1	1	5	8	1	2	1	3	1	0	0	50	4	0	0	0	2	7	1	13	216	1	3	0	0	0	3	1	0	0	1	0	3	0	0	0	1	0	0	0	0
Taiyuan	178	0	29	6	5	0	2	9	0	9	2	15	4	8	12	3	2	9	4	2	2	6	10	4	0	0	1	0	1	442	1	0	0	0	1	1	0	2	2	0	2	0	0	0	1	2	1	0	1
Yantai	189	66	6	38	7	5	0	0	2	23	43	5	4	0	4	7	2	1	9	0	2	3	14	0	1	0	1	18	3	1	266	0	2	1	2	0	0	0	5	0	3	0	2	13	0	0	1	9	0
Nantong	65	19	59	107	3	0	3	4	1	3	1	1	0	4	1	1	24	0	9	1	5	0	0	0	3	28	13	1	0	0	0	308	0	0	0	2	0	0	0	0	3	0	0	0	0	0	0	3	0
Baoding	369	2	10	5	4	0	15	6	3	11	4	2	0	4	0	0	5	79	0	3	0	4	0	0	0	0	0	0	0	0	2	0	56	0	2	2	0	4	3	0	2	10	4	0	0	0	0	0	3
Weifang	269	4	7	0	0	0	11	0	0	3	40	2	0	0	0	0	0	0	29	0	1	1	0	0	0	9	0	1	0	0	1	0	0	232	16	0	0	0	1	0	0	0	0	3	2	0	0	0	0
Shaoxing	93	0	8	35	0	0	134	2	0	0	5	0	4	0	0	1	6	0	9	1	0	1	0	0	1	2	0	5	3	1	2	0	2	16	278	2	0	0	0	0	0	0	0	0	1	0	0	0	1
Kunming	60	9	41	23	15	0	5	24	3	5	0	2	2	12	6	4	0	3	2	2	1	6	0	0	0	1	2	0	1	1	0	2	2	0	2	270	1	9	1	0	0	0	1	0	1	0	0	0	1
Jiaxing	120	0	20	58	0	1	106	0	0	2	2	18	0	3	5	4	6	0	0	1	0	0	0	0	2	0	0	0	0	0	0	0	0	0	0	1	190	0	0	0	0	0	0	0	1	0	0	0	0
Nanchang	260	6	15	34	5	0	6	10	3	4	8	0	8	3	6	5	2	0	1	0	3	1	0	0	1	4	0	6	0	2	0	0	4	0	0	9	0	126	0	4	0	1	1	0	0	1	0	0	0
Dalian	252	16	11	6	1	0	3	5	1	9	0	0	4	9	7	1	12	0	2	0	5	19	1	0	8	0	0	0	1	2	5	0	3	1	0	1	0	0	124	0	3	2	4	1	0	3	0	0	0
Lanzhou	164	4	16	18	0	0	2	14	36	1	1	5	0	2	15	5	2	0	4	3	1	1	0	1	0	1	0	1	0	0	0	0	0	0	0	0	0	4	0	222	0	1	0	0	0	0	0	0	2
Harbin	162	9	16	31	7	0	1	3	1	3	4	9	4	2	2	2	4	5	1	0	2	5	0	0	0	2	3	0	3	2	3	3	2	0	0	0	0	0	3	0	176	0	11	0	0	0	4	2	0
Xining	140	4	21	2	2	0	1	9	2	1	0	0	1	2	19	0	0	0	0	0	0	22	0	0	0	0	0	0	0	0	0	0	10	0	0	0	0	1	2	1	0	228	0	1	0	0	0	0	2
Changchun	160	4	4	14	0	0	5	10	0	3	1	0	0	3	1	0	1	1	6	0	0	4	4	0	2	14	6	1	0	0	2	0	4	0	0	1	0	1	4	0	11	0	206	0	0	1	2	1	0
Dongying	323	0	0	26	1	1	3	2	0	4	7	0	1	4	2	1	0	0	22	0	0	0	0	0	0	0	0	0	0	0	13	0	0	3	0	0	0	0	1	0	0	1	0	98	0	0	0	9	1
Jinhua	162	0	1	4	1	13	39	1	0	3	0	0	0	5	0	1	1	0	1	1	0	3	0	0	0	1	0	0	1	1	0	0	0	2	1	1	1	0	0	0	0	0	0	0	258	0	0	0	1
Langfang	302	16	1	7	4	1	2	0	1	5	0	0	0	3	0	0	0	9	6	0	0	0	0	0	0	0	0	0	0	2	0	0	0	0	0	0	0	1	3	0	0	0	1	0	0	132	0	0	0
Ordos	455	0	0	0	0	0	0	0	1	0	0	0	0	0	10	0	0	0	3	0	1	0	0	0	0	0	0	0	0	1	1	0	0	0	0	0	0	0	0	0	4	0	2	0	0	0	8	0	0
Yancheng	90	3	90	47	1	0	5	0	0	0	1	0	0	0	2	0	18	0	0	0	0	1	0	0	0	2	4	0	0	0	9	3	0	0	0	0	0	0	0	0	2	0	1	9	0	0	0	178	0
Urumqi	207	3	17	2	8	1	5	14	4	0	7	0	0	5	31	11	0	3	1	2	1	3	0	0	0	0	0	0	0	1	0	0	3	0	1	1	0	0	0	2	0	2	0	1	1	0	0	0	104
Fushun	429	0	0	2	0	0	3	0	0	1	0	0	0	0	0	0	0	0	2	0	0	6	0	0	0	0	0	0	0	0	0	0	0	0	0	0	0	0	1	0	0	0	0	0	0	0	0	0	0
Yangzhou	115	3	40	4	1	0	1	7	0	1	1	0	0	3	2	2	6	0	1	0	0	0	0	0	3	8	3	0	0	3	0	1	1	0	1	0	0	0	1	0	1	0	1	0	0	0	0	0	2
Wenzhou	57	0	0	108	2	0	47	0	4	4	0	0	0	0	0	1	1	0	0	0	0	0	0	0	0	1	1	8	1	0	0	0	1	0	1	0	2	1	0	2	0	0	0	0	2	1	0	0	0
Taizhou	50	0	0	15	1	1	208	2	4	0	0	0	0	2	0	2	0	1	2	0	0	0	0	0	0	0	0	2	0	0	0	0	0	0	2	0	4	0	0	0	0	0	0	0	0	0	0	9	0
Huizhou	18	147	2	4	13	0	5	2	0	2	2	0	0	0	19	1	0	0	0	0	0	0	0	0	1	0	42	0	1	0	0	0	0	0	0	0	0	0	0	1	0	0	0	0	0	0	0	0	0
Guiyang	26	15	28	9	21	2	12	19	2	2	0	0	1	4	0	16	1	0	11	0	1	0	0	0	1	0	0	1	0	1	0	3	0	8	0	6	0	0	1	0	0	0	0	0	0	0	0	0	0
Wuhu	14	0	2	11	0	247	1	8	5	0	0	0	2	1	0	1	0	30	0	0	0	1	4	0	0	0	0	1	0	0	0	0	0	0	0	0	1	0	0	0	0	0	0	0	0	0	0	0	0
Yinchuan	148	0	39	6	0	0	4	12	2	0	5	6	1	4	25	3	0	0	1	0	0	1	0	9	0	0	1	0	0	0	0	0	0	0	2	0	4	0	0	1	4	0	0	0	0	0	0	0	0
Huzhou	154	0	7	10	0	0	12	1	2	0	0	0	2	3	1	0	1	0	0	1	0	5	0	0	0	6	3	3	0	0	0	0	0	0	0	0	2	0	0	0	0	1	0	0	1	0	0	0	0
Taizhou	51	2	104	29	0	0	7	3	3	5	2	2	12	0	3	3	5	0	0	0	0	2	0	0	2	7	6	0	2	0	0	4	0	0	0	1	0	0	0	0	0	0	0	0	0	1	0	0	0
Qingyuan	2	0	0	0	54	118	1	0	0	10	0	0	2	0	0	1	0	0	0	2	0	0	0	0	1	0	0	0	0	0	0	0	0	0	0	0	0	0	0	0	0	0	0	0	0	0	0	0	0
Zhenjiang	8	0	68	13	3	25	5	1	1	0	1	0	1	1	0	3	17	0	3	1	0	1	0	0	0	18	16	1	0	1	0	3	0	0	2	1	0	3	0	0	2	0	1	0	1	0	0	4	1
Xuzhou	40	0	15	19	1	1	3	4	0	5	0	0	0	0	5	0	17	0	0	0	4	1	0	4	1	4	0	3	0	0	0	0	0	0	0	0	0	1	1	2	0	0	2	1	0	7	0	0	3
Nanning	22	1	6	9	39	1	2	4	1	1	0	0	1	0	3	4	1	0	0	0	3	0	0	0	0	0	0	0	1	0	0	0	0	0	0	0	0	0	0	0	1	0	1	0	0	0	0	0	0
Quanzhou	24	2	1	1	0	0	1	4	0	0	1	0	0	1	0	0	2	0	1	25	1	0	0	0	0	3	0	0	22	0	0	0	0	0	0	0	0	0	0	0	2	0	0	0	0	0	0	0	0
Jining	135	0	3	4	0	0	0	0	0	0	26	0	1	0	1	0	0	0	9	0	0	1	0	2	0	2	0	0	0	2	2	0	0	2	0	0	0	0	0	0	0	0	0	0	9	0	3	0	0
Cangzhou	164	0	0	0	0	0	0	6	0	18	0	0	1	1	1	0	0	77	3	0	0	0	0	0	0	0	0	0	0	0	0	0	8	0	0	0	0	0	1	0	0	0	0	0	0	2	0	0	1
Zhongshan	34	1	1	1	17	142	0	2	0	0	0	0	1	2	0	0	0	0	0	0	0	0	3	0	3	1	0	0	1	0	0	0	0	0	0	0	0	0	0	0	0	0	0	0	0	0	0	0	0
Quzhou	81	0	0	10	0	0	25	0	0	0	0	0	0	1	2	0	0	0	0	0	0	1	0	0	0	3	0	4	0	0	0	0	0	0	0	0	9	0	0	0	0	0	0	0	2	0	0	0	0
Taian	100	0	3	0	0	0	1	5	1	2	37	1	0	0	0	0	0	0	11	0	0	0	4	0	0	0	0	0	0	1	5	0	0	6	0	0	0	1	0	0	0	0	0	0	0	2	1	0	0
Mianyang	34	17	0	2	12	0	1	0	0	11	0	0	0	28	7	24	0	0	3	0	0	3	0	0	1	0	0	0	0	0	0	0	0	0	0	0	0	0	1	0	6	2	4	0	0	3	0	0	0
Zibo	58	1	2	12	0	9	3	2	1	7	17	0	1	1	1	2	0	0	9	2	3	2	0	0	0	2	0	0	0	0	8	0	0	1	0	4	0	0	1	0	0	0	1	0	0	2	0	0	0
Linyi	67	2	1	9	0	0	1	0	0	0	30	0	0	0	0	0	0	0	5	0	0	0	0	0	0	0	0	0	0	0	2	0	0	2	0	2	0	0	0	0	0	0	0	0	0	0	0	0	0
Liuzhou	5	1	4	2	5	0	0	0	1	2	4	0	5	2	0	0	0	0	0	0	0	0	0	0	0	0	58	0	1	0	0	0	0	0	0	0	0	0	0	0	1	0	0	0	0	0	0	0	0
Maanshan	2	3	23	2	0	1	0	3	8	0	0	0	2	0	0	0	0	0	0	0	0	0	8	0	0	0	0	0	0	0	0	0	0	0	0	0	0	0	0	0	0	0	0	0	0	0	0	0	0
Huaian	53	13	45	9	6	0	0	2	0	0	0	0	0	0	0	0	2	0	1	0	0	1	0	0	0	2	1	1	0	0	0	2	0	0	0	0	1	0	0	9	0	0	0	0	0	0	0	1	0
Lianyungang	40	3	27	34	1	0	11	0	0	1	1	0	0	6	0	0	5	0	0	0	0	0	0	0	0	6	2	0	0	0	0	1	0	0	1	0	0	0	0	0	0	0	0	0	0	0	0	3	0
Weihai	73	3	0	4	2	0	0	0	0	3	6	0	1	0	3	0	0	0	3	0	0	1	0	7	0	1	0	0	0	0	2	0	0	0	0	0	0	0	0	0	1	0	2	1	0	9	0	0	0
Tangshan	58	0	6	0	1	0	0	1	0	8	0	0	2	3	1	1	1	0	3	1	0	10	0	0	0	2	0	0	0	2	0	0	0	0	0	0	0	0	2	0	0	0	1	0	0	1	0	0	0
Shaoguan	21	4	0	0	94	54	0	0	0	0	0	0	2	0	0	0	0	0	0	0	1	0	0	0	6	0	0	0	0	0	0	0	0	0	0	0	0	0	0	0	0	0	0	0	0	0	0	0	0
Xinxiang	22	6	1	0	3	1	1	0	1	1	0	0	0	0	1	4	1	0	0	1	7	1	2	0	0	0	0	0	3	2	0	0	0	0	0	0	0	0	0	1	1	0	0	0	0	1	0	0	0
Hohhot	77	0	3	1	0	0	1	3	1	2	9	0	0	0	8	2	1	0	0	0	1	2	0	0	0	0	0	0	2	0	0	0	7	0	1	0	0	0	0	0	4	2	0	0	0	0	0	0	0
Luoyang	52	3	2	5	3	0	0	2	0	22	0	0	1	1	1	0	15	0	0	0	17	0	0	0	0	0	8	0	0	2	0	0	0	0	0	0	0	0	0	1	4	0	0	0	0	0	0	0	0
Suqian	32	0	61	1	0	52	0	1	0	1	0	0	0	0	0	1	4	4	0	0	0	0	0	0	0	0	0	0	0	0	0	5	0	0	0	0	0	0	0	0	0	0	0	0	0	0	0	0	0
Baotou	39	2	7	3	0	0	0	0	0	1	0	0	2	0	0	0	0	0	0	0	1	1	0	0	0	0	0	15	0	0	0	0	2	0	0	0	0	0	0	0	0	0	2	0	0	0	0	3	0
Jiujiang	56	0	4	1	8	6	0	5	6	0	0	0	1	5	1	0	7	0	0	0	0	0	0	0	0	0	0	0	0	0	0	0	0	4	0	1	0	3	0	1	0	0	0	0	0	0	0	0	0
Xingtai	52	1	0	6	0	0	0	8	0	1	0	0	0	0	2	0	0	37	0	0	2	0	0	0	0	1	2	0	0	0	0	0	15	0	0	0	0	0	0	0	0	0	0	0	0	0	0	0	0
Qinhuangdao	47	26	3	4	1	0	0	2	0	11	3	0	4	3	0	0	1	1	5	0	0	2	0	0	0	8	0	0	0	0	0	0	1	0	0	0	0	0	0	0	1	0	0	0	0	0	0	0	0
Dezhou	82	1	0	0	0	0	1	0	0	4	23	0	2	1	1	1	0	0	0	0	0	0	0	0	0	0	0	0	0	0	0	1	0	0	0	0	0	0	0	0	0	0	4	4	0	0	0	3	0
Zhoushan	48	0	0	1	0	0	20	2	0	1	0	0	0	1	0	0	0	0	0	0	1	0	0	0	0	1	0	2	0	0	0	0	0	0	0	0	0	0	0	0	0	0	0	0	0	0	0	0	0
Guilin	4	2	0	1	1	47	0	0	0	0	1	0	1	0	0	0	0	4	0	0	1	0	0	0	0	0	0	0	0	2	0	0	0	0	0	0	0	0	0	0	0	0	0	0	0	0	0	0	0
Jilin	53	0	0	0	1	0	4	5	0	3	2	0	2	0	1	0	0	0	0	0	4	23	0	0	0	0	0	0	0	0	0	0	0	0	1	0	0	0	1	0	1	4	25	0	0	0	0	0	0
Zhangzhou	10	0	0	4	8	0	0	0	1	1	0	0	0	1	0	0	0	0	0	12	0	2	0	0	1	0	0	0	49	0	0	2	0	0	0	0	0	5	0	0	0	0	0	0	3	0	0	0	0
Lishui	55	1	0	1	2	0	13	1	0	0	0	0	0	0	2	0	0	0	2	0	0	0	0	0	0	0	0	0	0	0	0	0	0	0	0	0	0	0	0	0	0	0	0	0	0	0	0	0	0
Zhangjiakou	75	0	2	0	0	0	0	6	0	1	0	22	0	1	1	1	0	3	1	1	0	2	0	0	0	0	0	0	0	1	0	0	0	0	1	1	0	0	0	0	3	1	0	0	1	0	0	0	1
Yichang	22	10	10	3	2	0	0	7	0	0	0	0	1	0	0	0	0	0	0	0	0	0	0	0	31	0	1	0	0	0	0	2	1	0	0	0	0	0	1	0	0	0	0	0	2	0	0	0	0
Zhaoqing	2	0	0	4	38	9	0	1	0	0	1	0	0	2	0	0	0	0	0	0	0	0	0	0	3	0	0	0	0	0	0	0	0	0	0	0	0	0	0	0	1	0	0	0	0	0	0	0	0
Daqing	89	0	0	0	0	0	1	0	0	3	0	0	0	0	0	0	0	0	0	0	0	0	0	0	1	0	0	0	0	0	0	0	0	0	0	0	0	0	0	0	4	0	0	0	0	0	0	0	0
Zhanjiang	37	9	0	8	12	0	1	0	0	3	0	0	2	1	0	0	0	0	1	0	0	0	1	0	2	0	0	0	0	0	0	0	0	0	0	0	0	0	0	0	0	0	0	0	0	0	0	0	0
Heze	11	0	1	1	0	0	2	2	0	1	20	0	0	0	1	0	0	0	2	0	0	0	0	0	0	0	0	4	0	2	0	0	2	0	0	1	0	1	0	0	0	0	0	0	0	1	0	0	0
Xiangtan	18	4	2	0	2	0	7	2	0	4	0	0	16	0	1	0	3	0	0	1	0	2	0	0	0	0	0	0	0	0	0	0	0	0	0	0	1	0	0	0	0	0	0	0	0	0	0	0	0
Jingzhou	44	7	0	1	0	0	0	27	0	0	0	0	0	0	1	1	0	0	1	0	1	0	0	0	0	0	0	0	0	0	0	0	0	0	0	0	0	0	0	0	0	0	0	0	0	0	0	0	0
Zhuzhou	27	0	4	0	2	0	0	4	0	1	0	0	26	0	0	0	0	0	2	0	0	0	0	0	0	1	0	0	2	0	0	0	0	0	1	0	0	0	2	0	0	0	1	0	0	0	0	0	4
Handan	46	0	0	0	0	8	0	0	6	1	2	0	0	0	0	1	0	3	0	0	0	3	8	0	0	0	0	0	0	1	0	0	4	0	0	0	0	0	0	0	0	0	0	0	0	0	0	0	0
Jingmen	28	32	0	1	0	0	0	7	0	0	1	0	0	0	0	0	0	0	0	0	0	0	0	0	19	6	0	0	0	0	0	0	0	0	0	0	0	0	0	0	0	0	0	0	0	0	0	0	0
Haikou	13	1	6	1	3	2	0	3	1	0	0	0	0	1	4	0	2	0	2	0	2	2	0	0	0	0	0	0	0	0	0	0	0	0	0	0	0	2	0	0	0	0	0	0	0	0	0	0	0
Kaifeng	29	7	1	5	0	2	0	8	0	8	1	0	0	1	0	0	2	0	0	0	15	0	0	0	0	0	0	0	0	0	0	0	0	0	0	0	0	0	0	0	0	0	0	0	0	0	0	0	0
Hong-Kong	6	62	0	4	7	5	0	0	0	0	0	0	0	0	0	0	1	0	0	0	0	0	0	0	5	0	0	0	1	0	5	0	0	0	0	2	0	0	0	0	0	0	1	0	0	0	0	0	0
Hengshui	41	0	1	0	0	0	0	1	0	1	0	0	1	0	5	1	0	13	1	1	0	1	0	0	0	0	0	0	0	1	0	0	6	0	1	1	0	0	0	0	0	0	0	1	1	0	0	0	1
Jiangmen	11	16	0	1	19	11	0	3	3	0	0	0	0	0	0	0	1	0	0	0	0	0	0	2	2	0	0	0	0	0	0	0	0	0	1	0	0	0	0	1	0	0	0	0	0	0	0	0	0
Binzhou	32	0	0	1	0	0	0	0	0	2	4	0	2	0	0	0	0	0	10	0	0	0	0	0	0	0	0	0	0	0	0	0	0	2	0	0	0	0	0	0	0	0	0	0	0	0	0	0	0
Huainan	27	0	2	1	2	0	0	2	10	0	3	0	0	0	0	0	0	0	0	0	2	2	0	0	0	0	0	0	0	2	0	0	2	0	0	0	0	0	2	0	0	0	0	0	0	0	3	0	0
Anshan	31	0	1	3	3	0	0	1	0	2	0	4	0	0	2	0	0	0	0	0	0	9	0	0	0	2	0	0	4	0	0	0	0	0	0	0	0	0	8	0	0	0	0	0	0	0	0	0	4
Nanyang	68	1	0	0	0	0	0	2	0	0	0	0	0	0	1	0	0	0	1	0	14	0	0	0	0	2	0	0	0	0	0	0	1	0	0	0	0	0	0	0	0	0	0	1	0	0	0	0	0
Yulin	63	0	0	2	0	0	0	0	0	0	0	0	0	0	13	3	0	0	0	0	0	0	0	0	0	0	0	0	0	4	0	0	0	0	0	0	0	0	1	0	0	0	0	0	0	0	5	0	3
Ganzhou	3	1	0	1	4	0	0	0	0	2	0	0	1	2	0	1	0	0	0	0	0	0	0	0	5	0	0	2	1	0	0	0	0	0	0	0	1	6	0	0	0	15	0	0	0	0	0	0	0
Xiangyang	7	2	0	14	13	0	0	22	0	0	0	0	0	5	0	0	0	0	0	0	0	0	0	0	0	0	6	0	0	1	0	0	0	0	0	0	0	0	0	0	0	0	0	0	0	0	0	0	0
Nanping	19	0	4	0	0	0	0	0	0	0	0	0	0	0	1	0	0	0	3	31	0	0	0	0	0	0	0	0	1	0	0	0	0	0	0	0	0	0	0	0	0	0	0	0	0	0	0	0	0
Xianyang	14	0	0	0	0	0	1	2	0	0	0	1	0	1	22	0	0	0	1	0	0	0	0	0	0	1	0	0	0	0	0	0	0	0	0	1	0	0	0	3	0	0	0	0	0	0	0	0	0
Zaozhuang	31	0	2	4	0	0	0	0	0	0	15	0	0	0	2	0	0	0	2	0	0	0	0	0	0	0	0	0	0	0	3	0	0	0	0	0	1	0	0	0	0	0	0	0	0	0	0	0	0
Changzhi	34	2	7	9	0	0	0	0	0	3	0	0	0	0	1	0	0	0	0	0	0	0	0	0	0	0	0	0	0	4	0	0	0	0	0	0	0	0	0	0	0	0	0	0	0	0	0	0	0
Yibin	6	1	0	1	0	0	0	0	0	0	0	0	0	9	0	4	0	0	0	0	0	0	0	0	0	0	0	0	0	0	0	0	0	0	3	0	0	0	0	0	0	0	0	0	0	0	0	0	0
Bengbu	15	3	1	10	0	0	0	0	5	0	0	0	0	0	2	3	0	0	0	0	0	1	0	0	0	0	0	0	0	0	0	0	0	0	0	3	0	0	0	0	1	0	3	0	0	0	0	0	0
Ningde	19	9	0	0	0	0	2	1	0	0	0	0	0	0	0	0	0	0	4	17	4	0	0	0	2	0	0	0	0	0	0	0	0	0	0	0	0	0	0	0	0	0	0	0	0	0	0	0	0
Longyan	20	0	0	2	1	0	0	1	1	0	0	0	0	0	0	0	0	0	0	20	0	0	0	0	0	0	0	0	19	0	0	0	0	0	0	1	0	0	0	0	0	0	0	0	0	0	0	0	0
Yichun	9	0	1	6	0	26	0	3	0	0	0	0	1	0	0	0	0	0	1	0	0	0	0	0	4	0	0	0	0	0	0	0	0	0	0	0	0	11	0	0	0	0	0	0	0	0	0	0	0
Sanming	17	6	1	0	0	0	1	0	0	0	0	0	1	0	0	0	0	0	0	16	0	1	0	0	0	0	0	0	2	0	0	0	0	0	0	0	0	0	0	0	0	0	0	0	0	0	0	0	0
Zigong	2	0	0	5	0	0	0	0	0	0	0	0	0	7	0	2	0	0	3	0	0	0	0	0	0	0	0	0	0	0	0	0	0	0	0	1	0	0	0	1	0	0	0	0	0	0	0	0	0
Puyang	60	0	0	0	0	0	0	0	0	0	0	0	0	0	0	0	0	0	0	0	0	0	0	0	0	1	0	0	0	0	0	0	0	0	0	0	0	0	0	0	0	0	0	0	0	0	0	0	0
Zhongwei	0	0	0	1	0	0	2	0	0	7	0	0	0	0	3	0	0	0	2	0	0	2	6	0	0	0	0	0	0	0	0	0	0	0	0	0	0	0	0	2	0	0	0	0	0	0	0	0	0
Baoji	32	0	0	0	2	0	0	1	0	1	0	0	0	4	8	0	0	0	0	0	0	1	0	0	0	0	0	0	0	0	0	0	7	0	0	0	0	1	0	0	0	0	0	0	0	3	0	0	0
Shangrao	1	0	0	2	0	0	0	0	0	0	0	0	0	0	1	0	0	0	0	0	0	0	0	0	0	0	0	0	0	0	0	0	0	0	0	2	50	1	0	0	0	0	0	0	0	0	0	0	0
Liaocheng	22	1	1	1	0	0	0	0	0	0	10	0	2	0	0	0	0	0	1	0	0	0	0	0	0	0	0	0	0	0	0	0	0	0	0	0	0	0	0	0	2	0	0	0	1	0	0	0	0
Shantou	3	0	0	2	20	0	0	0	1	0	0	0	1	0	1	1	0	0	0	0	0	0	0	0	0	0	0	0	0	0	0	0	0	0	0	0	0	0	0	0	3	0	0	0	0	0	0	0	0
Heyuan	1	0	0	0	5	34	0	0	0	2	0	0	0	0	0	0	0	0	0	0	0	0	0	0	1	0	0	0	0	0	0	0	0	0	0	0	0	0	0	0	0	0	0	0	0	0	0	0	0
Yuncheng	29	0	1	0	0	0	0	3	0	0	0	0	1	0	0	1	0	0	1	1	0	1	0	0	0	0	0	0	0	6	0	0	0	0	1	2	0	0	0	0	0	0	0	0	1	0	0	0	1
Fuxin	6	0	6	0	0	0	0	0	0	18	0	0	0	0	0	0	0	0	0	0	0	9	0	0	0	0	0	0	0	2	0	0	0	0	0	0	0	0	0	0	0	0	1	0	0	0	0	1	0
Ezhou	0	0	0	0	0	0	0	58	0	0	0	0	0	0	1	0	0	0	0	0	0	0	0	0	0	0	0	0	0	0	0	0	0	0	0	0	0	0	0	0	0	0	0	0	0	0	0	0	0
Xiaogan	11	1	0	0	0	0	0	25	1	0	0	0	0	0	0	0	0	0	0	0	0	0	0	0	0	0	0	0	0	0	0	1	1	0	0	0	0	2	0	0	0	0	0	0	0	0	0	0	0
Jiaozuo	11	0	0	0	1	0	0	0	2	0	0	0	0	0	0	0	0	1	0	2	11	0	0	3	0	0	0	0	0	3	0	0	0	0	0	0	0	0	0	0	0	0	0	0	0	0	0	0	0
Liuan	18	0	1	3	0	0	1	0	10	0	0	0	0	6	0	0	0	0	0	0	0	0	0	0	0	1	0	0	0	2	0	0	0	0	0	0	0	0	0	0	0	0	0	0	0	0	0	0	0
Jieyang	0	1	0	1	4	4	0	2	0	0	0	0	0	0	0	0	0	0	0	0	0	0	4	0	22	0	0	0	0	0	0	0	0	0	0	0	0	0	0	0	0	0	0	0	0	0	0	0	0
Huanggang	18	1	2	0	0	0	0	13	0	0	0	0	0	0	0	0	0	1	0	0	0	0	0	0	0	0	0	0	0	0	0	0	0	0	0	0	0	0	0	0	0	0	0	0	0	0	0	0	0
Panzhihua	4	0	8	1	0	0	0	0	1	3	0	0	0	16	0	1	0	0	2	0	0	0	0	0	1	0	0	0	0	0	0	0	0	0	0	2	0	0	0	0	0	0	0	0	0	0	0	0	0
Dandong	27	0	0	0	0	0	0	1	0	0	0	0	0	0	1	0	2	0	0	0	0	1	0	0	0	0	0	0	0	0	0	0	0	0	0	0	0	0	0	0	0	0	0	0	0	0	0	0	0
Chuzhou	18	1	2	2	2	0	0	0	10	0	0	0	0	0	0	0	0	0	0	0	1	1	0	0	0	0	0	0	0	0	0	0	0	0	0	0	0	0	0	0	0	0	0	0	0	0	0	0	0
Putian	16	0	0	0	0	0	0	0	0	0	0	0	0	0	0	0	0	0	0	27	0	0	0	0	0	0	0	0	0	0	0	0	0	0	0	0	0	0	0	0	0	0	0	0	0	0	0	0	0
Jinzhou	19	0	0	1	0	0	2	2	0	1	0	0	0	0	0	0	0	0	0	1	0	1	0	0	0	0	0	0	3	0	2	0	0	0	0	0	0	0	2	0	0	0	0	0	0	0	0	0	0
Chengde	30	0	0	0	0	0	0	0	0	4	0	0	0	1	2	0	0	4	0	0	0	2	0	0	0	0	0	0	0	0	0	0	0	0	0	0	0	0	0	0	0	0	0	0	0	0	0	0	0
Qiqihar	17	0	1	0	0	0	1	0	0	6	0	0	0	0	0	0	0	0	0	0	0	0	0	0	0	0	0	0	0	3	0	0	0	0	0	0	0	0	15	0	2	0	0	0	0	0	0	0	0
Deyang	17	1	1	2	0	0	0	0	0	0	0	0	0	7	2	0	0	0	1	0	0	1	1	0	2	0	0	0	0	0	0	0	0	0	0	0	0	0	0	0	0	0	0	0	0	0	0	0	0
Tongliao	12	0	0	0	0	0	0	4	0	0	0	0	4	0	4	2	0	0	3	0	0	2	0	0	0	0	0	0	0	0	0	0	5	0	0	0	0	0	0	0	0	0	0	0	0	0	0	0	0
Yanbian	9	0	0	5	0	0	0	0	0	18	0	0	0	0	0	0	0	0	0	0	0	1	0	0	0	0	0	0	0	0	0	0	0	0	0	0	0	0	0	0	0	0	0	0	0	0	0	0	0
Hengyang	4	0	0	0	3	0	0	0	0	0	0	0	14	0	0	0	0	0	0	0	0	0	0	0	0	0	0	0	0	0	0	0	0	0	0	0	0	0	0	0	0	0	0	0	0	0	0	0	0
Anyang	3	0	0	0	0	0	0	2	0	0	0	2	0	0	0	0	1	0	0	0	9	0	0	0	0	0	0	0	0	0	1	0	13	0	0	0	0	0	0	0	0	0	0	0	0	0	0	0	0
Loudi	2	1	0	0	0	0	0	3	0	0	0	0	19	0	0	0	0	1	0	0	0	0	0	0	0	0	0	0	0	0	0	0	0	0	0	0	0	0	0	0	0	0	0	0	0	0	0	0	0
Yingkou	10	0	0	0	0	0	0	0	0	0	0	0	0	2	0	0	0	6	0	0	2	0	0	0	0	0	0	0	0	1	0	0	0	0	0	0	0	0	6	0	0	0	1	0	0	0	0	0	0
Haixizhou	12	0	0	0	0	0	3	0	0	0	0	0	0	0	0	0	0	0	0	0	0	0	0	0	0	0	0	0	0	0	0	1	0	0	0	0	0	0	0	0	0	18	2	0	0	0	0	0	0
Honghe	0	1	0	0	3	0	0	1	0	0	0	0	2	0	0	1	0	0	0	0	0	0	0	0	0	0	3	0	0	0	0	0	0	0	0	9	0	0	0	0	0	0	0	0	0	0	0	0	0
Bozhou	5	0	0	2	0	0	0	0	4	0	0	0	0	0	0	0	0	0	0	0	2	1	0	0	0	0	0	0	0	0	0	0	0	0	0	0	0	0	0	0	0	0	0	0	0	0	0	0	0
Baishan	4	0	0	0	0	0	0	1	0	0	0	0	0	0	0	0	0	1	0	0	0	0	0	0	0	0	0	0	0	0	0	0	0	0	0	0	0	0	8	0	0	0	0	0	0	0	0	0	0
Rizhao	12	0	0	1	0	0	1	3	0	0	4	0	0	0	0	0	0	0	4	0	0	0	0	0	0	0	0	0	0	0	0	0	0	1	0	0	0	0	0	0	0	0	0	1	0	0	0	0	0
Shanwei	0	3	0	0	2	0	0	0	0	0	0	0	0	0	0	0	0	0	0	0	0	0	0	0	3	0	0	0	0	0	0	0	0	0	0	0	0	0	0	0	0	0	0	0	0	0	0	0	0
Yunfu	0	0	0	3	12	1	0	5	0	0	0	0	0	0	0	0	0	0	0	0	0	1	0	0	0	0	0	0	0	0	0	0	0	0	0	0	0	0	0	0	0	0	0	0	0	0	0	0	0
Jincheng	18	0	2	0	0	0	0	2	0	0	0	0	0	0	0	0	0	0	0	3	1	0	0	0	0	0	0	0	0	0	0	0	0	0	0	0	0	0	0	0	0	0	0	0	0	0	0	0	0
Anqing	8	0	4	4	1	0	2	1	3	0	0	0	0	0	0	0	1	0	0	0	0	0	0	0	0	0	0	0	0	0	0	0	0	0	0	0	0	0	0	0	0	0	0	0	0	0	0	0	0
Chaozhou	0	0	0	0	6	0	0	0	0	0	0	0	0	0	0	0	0	0	0	0	0	0	0	0	0	0	0	0	0	0	0	0	0	0	0	0	0	0	0	0	0	0	0	0	0	0	0	0	0
Nanchong	1	0	0	1	0	0	20	0	0	0	0	0	0	1	0	0	0	0	0	0	0	0	0	0	0	0	0	0	0	0	2	0	0	0	0	0	0	0	0	0	0	0	0	0	0	0	0	0	0
Huaihua	1	0	4	0	1	0	0	1	0	0	0	0	5	0	0	0	0	0	0	0	0	0	0	0	0	0	0	0	0	0	0	0	0	0	0	0	0	0	0	0	0	0	0	0	0	0	0	0	0
Zunyi	2	0	0	2	0	1	0	1	3	0	0	0	0	4	1	2	0	0	0	0	0	0	0	0	0	0	0	0	0	0	0	0	0	0	0	0	0	0	0	0	0	0	0	0	0	0	0	0	0
Leshan	4	0	0	0	0	0	0	0	0	0	0	0	0	9	0	0	0	0	0	0	0	0	0	0	0	0	0	0	0	0	0	0	0	0	0	0	0	0	0	0	0	0	0	2	0	0	0	0	0
Changde	0	0	0	0	0	0	1	0	0	0	0	0	12	0	0	0	0	0	0	0	0	0	0	0	0	0	0	0	0	2	0	0	0	0	0	0	0	0	0	0	0	0	0	0	0	0	0	0	0
Changji	13	0	0	0	0	1	0	0	0	0	1	0	0	0	0	0	0	0	1	0	0	1	0	0	0	0	0	0	1	0	0	0	0	0	0	0	0	0	0	0	0	0	0	0	1	0	0	0	5
Yili	12	0	0	0	0	0	0	0	4	0	0	0	0	0	1	0	0	0	0	0	0	0	0	0	0	0	0	0	0	0	0	0	0	0	0	0	0	0	0	0	0	0	0	0	0	0	0	0	8
Xinyang	13	2	0	0	0	0	0	0	0	0	0	0	0	0	0	0	0	0	0	0	4	0	0	0	0	0	0	0	0	0	0	0	0	0	0	0	0	0	0	0	0	0	0	0	0	0	0	0	0
Yueyang	16	0	1	1	0	0	0	0	0	0	0	0	5	0	0	0	0	0	1	0	0	0	0	0	0	0	2	0	0	0	0	0	0	0	0	0	0	0	0	0	0	0	0	0	0	0	0	0	0
Yuxi	1	0	0	1	0	0	0	1	0	0	0	1	0	0	0	0	0	0	0	0	0	0	0	0	0	0	0	0	0	0	0	0	0	0	0	10	0	0	0	0	0	0	0	0	0	0	0	0	0
Tongling	10	0	0	0	0	0	0	0	11	0	0	0	2	0	0	0	0	0	0	0	0	0	0	0	0	0	0	0	0	0	0	0	0	0	0	0	0	0	0	0	0	0	0	0	0	0	0	0	0
Qiannan	0	0	0	2	3	0	0	0	0	0	0	0	0	0	0	0	0	0	0	0	0	0	0	0	0	0	0	1	3	0	0	0	0	0	0	2	0	0	0	0	0	0	0	0	0	0	0	0	0
Chifeng	6	0	0	2	0	0	0	0	0	0	0	0	0	0	0	0	0	0	0	0	0	0	0	0	0	0	1	0	0	0	0	0	0	0	0	0	0	0	0	0	0	0	0	0	0	0	0	0	0
Meishan	7	3	0	0	0	0	1	0	0	0	0	0	0	16	0	0	0	0	0	0	0	0	0	0	0	0	0	0	0	0	0	0	0	0	0	0	0	0	0	0	0	0	0	0	0	0	0	0	0
Hebi	11	0	0	0	0	0	0	0	0	0	0	0	0	0	0	0	0	0	0	0	4	0	0	0	0	0	0	0	0	0	0	0	0	0	0	0	0	0	0	0	0	0	0	0	0	0	0	0	0
Shizuishan	5	0	0	0	0	0	0	0	0	0	0	0	0	0	0	0	0	0	0	0	0	0	0	0	0	0	0	0	0	0	0	3	0	0	0	0	0	0	0	0	0	0	0	0	0	0	0	0	0
Liaoyang	15	0	0	2	0	0	0	0	0	0	0	0	0	0	0	0	0	0	1	0	0	4	0	0	0	0	0	0	0	0	0	0	0	0	0	0	0	0	0	0	0	0	0	0	0	0	0	0	0
Tongren	0	0	0	0	0	0	0	0	0	0	0	0	3	0	0	0	0	0	0	0	0	0	0	0	0	0	0	0	0	0	0	0	0	0	0	0	0	0	0	0	0	0	0	0	0	0	0	6	0
Meizhou	0	0	1	0	4	0	0	0	0	0	0	0	0	0	0	1	0	0	0	0	0	0	0	0	0	0	0	0	0	0	0	0	0	0	0	0	0	0	0	0	1	0	0	0	0	0	0	1	0
Huaibei	5	0	0	7	0	0	0	0	3	0	0	0	0	0	3	0	0	0	0	0	0	0	0	0	0	0	0	0	0	0	0	0	0	0	0	0	0	0	0	0	0	0	0	0	0	0	0	0	0
Yangjiang	0	14	0	0	3	0	0	0	0	0	0	0	0	0	0	0	0	0	0	0	0	0	0	0	0	0	0	0	0	0	0	0	0	0	0	0	0	0	0	1	0	0	0	0	0	0	0	0	0
Yongzhou	5	0	0	2	0	0	0	0	0	0	0	0	6	0	0	9	0	0	0	0	0	0	0	0	0	0	0	0	0	0	0	0	0	0	0	0	0	0	0	0	0	0	0	0	0	0	0	0	0
Jinzhong	2	0	1	0	0	0	0	0	0	4	0	0	0	0	0	0	0	0	0	0	0	0	0	0	0	0	0	0	0	16	1	0	0	0	0	0	0	0	0	0	0	0	0	0	0	0	0	0	0
Xuancheng	14	0	0	0	0	0	0	1	2	0	0	0	0	0	0	0	0	0	0	0	0	0	0	0	1	0	0	0	0	0	0	0	0	0	0	0	0	0	0	0	0	0	0	0	0	0	0	0	0
Qianxinan	0	0	3	0	0	0	0	0	1	0	0	0	2	0	0	0	0	0	0	0	0	0	0	0	0	0	0	0	0	0	0	0	0	0	0	4	0	0	0	0	0	0	0	0	0	0	0	0	0
Lhasa	6	0	0	0	4	0	0	0	0	0	0	0	0	7	0	4	0	0	0	0	0	0	0	0	0	0	0	0	0	0	0	0	0	0	0	0	0	0	0	0	0	0	1	0	0	0	0	0	0
Sanya	8	0	0	2	2	0	0	4	2	0	0	0	0	0	1	1	1	0	1	0	0	0	0	0	0	0	0	0	0	0	0	0	0	0	0	0	0	0	0	0	2	0	0	0	0	0	0	0	0
BayanNur	2	0	0	1	0	0	0	0	0	0	0	0	0	0	4	0	0	0	0	0	0	0	0	0	0	1	0	0	0	0	0	0	0	0	1	0	0	3	0	2	0	2	0	0	0	0	0	0	0
Weinan	6	0	0	0	0	0	1	0	0	0	1	0	0	0	17	0	0	0	0	0	0	0	0	0	0	0	0	0	0	0	0	0	0	0	0	0	0	0	0	0	0	0	0	0	0	0	0	0	0
Qujing	0	0	1	0	0	0	0	0	0	0	0	0	3	0	1	0	0	0	0	0	0	0	0	0	0	0	0	1	1	0	0	0	0	0	0	5	0	0	0	0	0	0	0	0	2	0	0	0	0
Neijiang	5	0	0	0	0	0	0	0	0	0	0	0	0	1	0	0	0	0	0	0	0	0	0	0	0	0	0	0	0	0	0	0	0	0	0	0	0	0	0	0	0	0	0	0	0	0	0	0	0
Dali	0	0	6	0	0	0	0	0	1	0	0	2	0	0	0	0	0	0	0	0	2	0	0	0	0	0	0	0	0	0	0	0	0	0	0	4	0	0	0	0	0	1	0	0	0	0	0	0	0
Xianning	6	4	0	0	1	0	0	2	0	0	0	0	0	0	0	0	1	0	0	0	0	0	0	0	4	0	0	0	0	0	0	0	0	0	0	0	0	0	0	0	0	0	0	0	0	0	0	0	0
Chuxiong	0	0	7	0	0	0	0	1	0	2	0	0	0	0	0	0	0	0	0	0	0	0	0	0	0	0	0	0	0	0	0	0	0	0	0	9	0	0	0	0	0	0	0	0	0	0	0	0	0
Jiuquan	2	0	1	0	0	0	0	0	0	0	1	0	0	0	1	0	0	0	0	0	0	0	0	0	0	0	0	0	0	0	0	0	0	0	0	0	0	0	0	0	0	1	0	0	0	0	0	0	1
Liangshan	1	0	0	1	0	0	0	0	1	0	0	0	1	6	0	1	0	0	2	0	0	0	0	0	0	0	0	0	0	0	0	0	0	0	0	1	0	0	0	0	0	0	0	0	0	0	0	0	0
Puer	0	0	0	3	0	0	0	0	0	0	0	0	0	0	1	0	0	0	0	0	0	0	0	0	0	0	0	0	0	0	0	0	0	0	0	8	0	0	0	0	0	0	0	0	0	0	0	0	0
Zhoukou	6	0	0	4	0	0	0	0	0	2	0	0	0	0	0	0	0	0	0	0	2	0	0	0	0	0	0	0	0	0	0	0	0	0	0	0	0	0	0	0	0	0	0	0	0	0	0	0	0
Ji'an	1	3	0	0	2	0	0	0	0	0	0	0	0	0	2	0	0	0	0	0	0	0	0	0	0	0	1	0	0	0	0	0	0	0	0	0	0	2	0	0	0	0	0	0	0	0	0	0	0
Kelamayi	7	0	0	0	0	0	0	0	0	0	0	0	0	2	0	0	0	0	0	0	0	0	0	0	0	0	0	0	0	0	0	0	0	0	0	0	0	0	1	1	0	0	0	0	0	0	0	0	4
Liaoyuan	13	0	0	0	0	0	0	0	0	0	0	0	0	0	0	0	0	0	0	0	0	0	0	0	0	0	0	0	0	0	0	0	0	0	0	0	0	0	0	0	0	0	0	0	0	0	0	0	0
Zhumadian	2	0	0	2	0	0	0	1	0	0	0	0	0	0	0	0	0	0	0	0	2	0	0	0	0	0	0	0	0	0	0	0	0	0	0	0	0	0	0	0	0	0	0	0	0	0	0	0	1
Huangshi	6	0	0	1	0	0	0	3	0	0	0	0	0	0	0	0	0	0	0	0	0	1	0	0	1	1	0	0	0	0	0	0	0	0	0	0	0	0	0	0	0	0	0	0	0	0	0	0	0
Panjin	9	0	2	0	0	0	0	0	0	3	0	0	0	0	0	0	0	1	1	0	0	2	0	0	0	0	0	0	0	0	0	0	0	0	0	0	0	0	1	0	0	0	0	2	0	0	0	0	0
Yangquan	11	0	0	1	0	0	0	0	0	0	0	0	0	0	1	2	0	0	0	0	0	0	0	1	0	0	0	0	0	3	0	0	0	0	0	0	0	0	0	0	0	0	0	0	0	0	0	0	0
Enshi	0	0	0	0	0	0	0	6	0	0	0	0	0	0	0	0	0	0	0	0	0	0	0	0	0	0	0	1	0	0	0	0	0	0	0	0	0	0	0	0	0	0	0	0	0	0	0	0	0
Suzhou	5	0	1	0	0	0	0	0	2	0	1	0	0	0	0	0	0	0	1	0	0	0	0	0	0	0	0	0	0	0	0	0	0	0	0	0	0	0	0	0	0	0	0	0	0	0	0	0	0
Bayingol	11	0	0	0	0	0	0	0	0	0	0	0	0	1	3	0	0	0	1	0	0	0	1	0	0	0	0	0	0	0	0	0	0	0	0	0	0	0	0	0	0	0	0	0	0	0	0	0	1
Benxi	6	0	0	0	0	0	0	0	0	0	0	0	0	0	0	0	0	0	0	0	0	5	0	0	0	0	0	0	0	0	0	0	0	0	0	0	0	0	1	0	0	0	0	0	0	0	0	0	0
Suihua	8	0	0	0	0	0	2	0	0	0	0	0	0	0	0	0	0	0	0	0	0	0	0	0	0	0	0	0	0	0	0	0	0	0	4	0	0	0	0	0	0	0	2	0	0	0	0	0	0
Luzhou	1	0	4	0	0	0	0	0	0	0	0	0	0	2	0	0	0	0	0	0	1	0	0	0	0	1	0	0	0	1	0	0	1	0	0	2	0	0	0	0	0	0	0	0	0	0	0	0	4
Hanzhong	1	0	0	0	0	0	0	0	0	0	0	0	0	1	9	0	0	0	0	0	0	0	0	0	0	0	0	0	1	0	0	0	0	0	0	0	0	0	0	2	0	0	0	0	0	0	0	0	0
Beihai	0	10	0	0	0	0	0	0	0	0	0	0	0	0	0	0	0	0	1	0	0	0	0	0	0	0	0	0	0	0	0	0	0	0	0	0	0	0	0	0	0	0	0	0	0	0	0	0	0
Datong	1	0	0	1	0	0	0	1	0	0	0	0	0	0	2	0	0	0	0	0	0	0	0	0	0	0	0	0	0	5	0	0	0	0	0	0	0	0	0	0	0	0	0	0	0	0	0	0	0
Yaan	1	0	0	0	0	0	1	0	0	0	0	0	0	5	0	2	0	1	0	0	0	0	0	0	0	0	0	0	0	0	0	1	0	0	0	0	0	1	0	0	0	0	0	0	0	0	0	0	0
Shuozhou	8	0	1	0	0	0	0	0	0	0	0	0	0	0	0	0	0	0	0	0	0	0	0	0	0	0	0	0	0	5	0	0	0	0	0	0	0	0	0	1	0	0	0	0	0	0	0	0	0
Akesu	5	1	0	0	0	0	3	0	0	0	0	0	0	0	0	0	0	0	0	0	0	0	0	0	0	0	0	0	0	0	0	0	0	0	0	0	0	0	0	0	0	0	0	0	0	0	0	0	6
Suining	0	0	0	0	0	0	0	0	0	0	0	0	0	6	0	0	0	2	0	0	0	0	0	0	0	0	0	0	0	0	0	0	0	0	0	0	0	0	0	0	0	0	0	0	0	0	0	0	0
Shiyan	3	0	0	0	0	0	1	8	0	0	0	0	0	0	0	0	0	0	1	0	0	0	0	0	0	0	0	0	0	0	0	0	0	0	0	0	0	0	0	0	0	0	0	0	0	0	0	0	0
Jixi	2	0	0	0	0	0	0	0	0	0	0	0	0	0	0	0	0	0	0	0	0	0	0	0	0	0	0	0	0	0	0	0	0	0	0	0	0	0	0	0	15	0	0	0	0	0	0	0	0
Sanmenxia	9	0	0	0	0	0	0	0	0	0	0	0	0	0	0	0	0	0	0	0	3	0	0	0	0	0	0	0	0	1	0	0	0	0	0	0	0	0	0	0	0	0	0	0	0	0	0	0	0
Maoming	2	1	0	0	5	0	0	1	1	1	0	0	0	0	0	1	0	0	0	0	0	1	0	0	0	0	0	0	0	0	0	1	0	0	0	0	0	0	0	0	0	0	0	0	0	0	0	0	0
Yiyang	1	0	0	0	0	0	0	1	0	0	0	0	3	0	0	0	0	0	0	0	0	0	0	0	6	0	0	0	0	0	0	0	0	0	0	0	0	0	0	0	0	0	0	0	0	0	0	0	0
Yanan	5	0	0	0	0	0	0	0	0	0	0	0	1	2	6	0	0	0	1	0	0	0	0	0	0	0	0	0	0	0	0	0	0	0	0	0	0	0	1	0	0	0	0	0	0	0	0	0	0
Fuyang	5	0	0	0	0	0	0	0	2	0	0	0	0	0	2	0	0	0	0	0	0	0	0	0	0	0	0	0	0	0	0	0	0	0	0	0	0	0	0	0	0	0	0	0	0	0	0	0	0
Huludao	8	0	0	0	0	0	1	0	1	1	0	0	0	0	0	0	0	0	0	0	0	1	0	0	0	1	0	0	0	0	0	0	0	0	0	0	0	0	0	0	0	0	0	0	0	0	0	0	0
Fangchenggang	0	14	0	0	0	0	0	0	0	0	0	0	0	0	0	0	1	0	0	0	0	0	0	0	0	0	0	0	0	0	0	0	0	0	0	0	0	0	0	0	0	0	0	0	0	0	0	0	0
Dazhou	10	0	0	0	0	0	0	0	0	0	0	0	0	1	0	0	0	0	1	0	0	0	0	0	0	0	0	0	0	0	0	0	0	0	0	0	0	0	0	0	0	0	0	0	0	0	0	0	0
Qinzhou	0	0	0	0	0	0	0	0	0	0	0	0	0	0	0	0	0	0	6	0	0	0	0	0	1	0	0	0	0	0	0	0	0	0	0	0	0	0	0	0	0	0	0	0	0	0	0	0	0
Mudanjiang	5	0	0	0	0	0	0	0	0	0	0	0	0	0	1	0	0	0	0	0	0	0	0	0	0	0	0	0	0	0	0	0	0	0	0	0	0	0	0	0	5	0	0	0	0	0	0	0	0
Huangshan	7	0	3	0	0	0	0	0	2	0	0	0	0	0	1	0	0	0	0	0	0	0	0	0	0	0	0	0	0	0	0	0	0	0	0	0	0	0	0	0	0	0	0	0	0	0	0	0	0
Shangluo	0	0	0	0	0	0	0	0	0	0	0	0	0	0	7	0	0	0	0	0	0	0	0	0	0	0	0	0	0	0	0	0	0	0	0	0	0	0	0	0	0	0	0	0	0	0	0	0	0
Bazhong	0	0	1	0	0	0	0	0	0	0	0	0	0	0	0	1	0	0	1	1	0	1	0	0	0	0	0	0	0	1	0	0	0	0	1	1	0	0	0	0	0	0	0	0	1	0	0	0	1
Wuhai	4	0	0	0	0	0	0	0	0	0	0	0	0	0	0	0	0	0	0	0	0	0	0	0	0	1	0	0	0	0	0	0	0	0	0	0	0	0	0	0	0	0	0	0	0	0	0	0	0
Siping	11	0	0	0	0	0	0	0	0	0	0	0	0	0	0	0	0	0	0	0	0	0	0	0	0	0	0	0	0	0	0	0	0	0	0	0	0	0	0	0	0	0	3	0	0	0	0	0	0
Jinchang	8	0	0	0	0	0	0	0	0	0	0	0	0	0	0	0	0	0	0	0	0	0	0	0	0	0	0	0	0	0	0	0	0	0	0	0	0	0	0	5	0	0	0	0	0	0	0	0	0
Baise	0	0	0	0	2	0	0	0	1	1	0	0	1	0	0	0	0	0	0	0	1	0	0	0	0	0	0	0	0	0	0	0	0	0	0	2	0	0	0	0	0	0	0	0	0	0	0	0	0
Chongzuo	1	0	0	0	1	0	0	0	0	0	0	0	1	0	0	0	0	0	0	0	0	0	0	0	0	0	0	0	0	0	0	0	0	0	0	0	0	0	0	0	0	0	0	0	0	0	0	0	0
Lvliang	6	0	0	1	0	0	0	0	0	0	0	0	0	1	0	0	0	0	0	0	0	0	0	0	0	0	0	0	0	3	0	0	0	0	0	0	0	0	0	0	0	0	0	0	0	0	0	0	0
Chenzhou	1	0	0	0	1	2	0	0	0	0	0	0	6	0	0	0	0	0	0	0	0	0	0	0	0	0	0	0	0	0	0	0	0	0	0	0	0	0	0	0	0	0	0	0	0	0	0	0	0
Macao	0	0	2	0	8	0	0	0	0	0	0	0	0	0	0	0	0	0	0	0	0	1	2	0	0	0	0	0	0	0	0	0	0	0	0	0	0	0	0	0	0	0	0	0	0	0	0	0	0
Baiyin	8	0	0	0	1	0	1	2	0	0	0	0	0	0	0	1	0	0	0	0	0	0	0	0	0	0	0	0	0	0	0	0	0	0	0	0	0	0	0	0	0	0	0	0	0	0	0	0	0
Pingxiang	7	0	0	1	0	0	0	0	0	1	0	0	0	0	0	0	0	0	0	0	0	0	0	0	0	0	0	0	0	0	0	0	0	0	0	0	0	0	0	0	0	0	0	0	0	0	0	1	0
Xiangxi	0	0	0	0	0	0	0	0	0	0	0	0	4	0	0	0	0	0	0	0	0	0	0	0	0	0	0	0	0	0	0	0	0	0	0	0	0	0	0	0	0	0	0	0	0	0	0	0	0
Linfen	6	0	0	1	0	0	0	0	0	0	0	0	0	0	0	0	0	0	0	0	0	0	0	0	0	0	0	0	0	2	0	0	0	0	0	0	0	0	0	0	0	0	0	0	0	0	0	0	0
Zhaotong	0	0	0	0	0	0	0	0	0	0	0	0	1	0	0	10	0	0	0	0	0	0	0	0	0	0	0	0	0	0	0	0	0	0	0	0	0	0	0	0	0	0	0	0	0	0	0	0	0
Bijie	0	0	0	0	0	0	2	0	0	0	0	2	0	0	0	0	0	0	0	0	0	0	0	0	3	0	0	0	0	0	0	0	0	0	0	0	0	0	0	0	0	0	0	0	0	0	0	0	0
Suizhou	6	0	0	0	0	0	0	4	0	0	0	0	0	0	0	0	0	0	0	0	0	0	0	0	0	0	0	0	0	0	0	0	0	0	0	0	0	0	0	0	0	0	0	0	0	0	0	0	0
Chizhou	1	0	0	1	0	0	0	0	4	0	0	0	0	0	0	0	0	0	0	0	0	0	0	0	0	0	0	0	0	0	0	0	0	0	0	0	0	0	0	0	0	0	0	0	0	0	0	0	0
Haidong	1	0	0	0	0	0	0	1	0	0	1	0	0	0	0	0	0	0	0	0	0	0	0	0	0	0	0	0	0	0	0	0	0	0	0	0	0	0	0	0	0	3	0	0	0	0	0	0	0
Jingdezhen	9	0	0	0	0	0	0	0	0	0	0	0	0	0	0	0	0	0	0	0	0	0	0	0	0	0	0	0	0	0	0	0	0	0	0	0	0	1	0	0	0	0	0	0	0	0	0	0	0
Baicheng	6	0	0	0	0	0	0	0	0	0	0	0	0	0	0	4	0	0	0	0	0	0	0	0	0	0	0	0	0	0	0	0	0	0	0	0	0	0	0	0	0	0	1	0	0	0	0	0	0
Kashi	9	0	0	0	0	0	0	0	0	0	1	0	0	0	0	0	0	0	0	0	0	0	0	0	0	0	0	0	0	0	0	0	0	0	0	0	0	0	0	0	0	0	0	0	0	0	0	0	1
Tonghua	7	0	0	0	0	0	0	0	0	0	0	0	0	0	0	0	0	0	0	0	0	1	0	0	0	0	0	0	0	0	0	0	0	0	0	0	0	0	2	0	0	0	0	0	0	0	0	0	0
Luohe	0	0	0	0	0	0	0	0	0	0	0	0	1	0	0	0	0	0	0	0	4	0	0	0	0	0	0	0	0	0	0	0	0	0	0	0	0	0	0	0	0	0	0	0	0	0	0	0	0
Lincang	0	0	0	1	0	0	0	0	0	0	0	0	0	0	1	1	0	0	0	0	2	0	0	0	0	0	0	0	0	0	0	0	0	0	0	5	0	0	0	0	0	0	0	0	0	0	0	0	0
Xinzhou	9	0	0	0	0	0	0	0	0	0	0	0	0	0	0	0	0	0	0	0	0	0	0	0	0	0	0	0	0	0	0	0	0	0	0	0	0	0	0	0	0	0	0	0	0	0	1	0	0
Wuzhong	3	0	0	0	0	0	0	0	0	0	0	0	0	0	0	0	0	0	0	0	0	0	0	0	0	0	0	0	0	0	0	0	0	0	0	0	0	0	0	2	0	0	0	0	0	0	0	0	0
Aba	5	0	0	0	0	0	0	0	0	0	0	0	0	4	0	0	0	0	0	0	0	1	0	0	0	0	0	0	0	0	0	0	0	0	0	0	0	0	0	0	0	0	0	0	0	0	0	0	0
Hezhou	0	0	0	0	0	0	0	0	0	0	0	0	1	0	0	0	0	0	0	0	0	0	0	0	0	0	0	0	0	0	0	0	0	0	0	0	0	0	0	0	0	0	0	0	0	0	0	0	0
Ulanqab	4	2	0	2	0	0	0	0	0	0	0	0	0	0	0	0	0	0	0	0	0	0	0	0	0	0	0	0	0	0	0	0	0	0	0	0	0	0	0	0	0	0	0	0	0	0	0	0	0
Qiandongnan	0	0	1	0	2	0	0	0	0	0	0	0	1	0	1	0	0	0	0	0	0	0	0	0	0	0	0	0	0	0	0	0	0	0	0	0	0	0	0	0	0	0	0	0	0	0	0	0	0
Shaoyang	0	0	0	0	0	0	0	0	0	0	0	0	1	0	0	0	0	0	0	0	0	0	0	0	0	0	0	0	0	0	0	0	0	0	0	0	0	0	0	0	0	0	0	0	0	0	0	0	0
Xilingol	7	0	0	0	2	0	0	0	0	0	0	0	0	0	0	0	0	0	0	0	0	0	0	0	0	0	0	0	0	0	0	0	0	0	0	0	0	0	0	0	0	0	0	0	0	0	0	0	0
Jiamusi	3	0	0	0	0	0	0	0	0	0	0	0	0	0	0	0	0	1	0	0	0	0	0	0	0	0	0	0	0	0	0	0	0	0	0	0	0	0	0	0	2	0	0	0	0	0	0	0	0
Chaoyang	2	0	0	0	0	0	0	0	0	0	0	0	0	0	0	0	0	0	0	0	0	1	0	0	0	0	0	0	0	0	0	0	0	0	0	0	0	0	0	2	0	0	0	0	0	0	0	0	0
Fuzhou	0	0	0	1	0	0	0	0	0	0	0	0	0	0	0	0	0	0	0	0	1	0	0	0	0	0	0	0	1	0	0	0	0	0	0	0	0	2	0	0	0	0	0	0	0	0	0	0	0
Tieling	2	0	0	0	0	0	0	0	0	0	0	0	0	0	0	0	0	0	0	0	0	0	0	0	0	0	0	0	0	0	0	0	0	0	0	0	0	0	0	0	0	0	0	0	0	0	0	0	0
Tacheng	4	0	0	0	0	0	0	0	0	0	0	0	0	0	0	0	0	0	0	0	0	0	0	0	0	0	0	0	0	0	0	0	0	0	0	0	0	0	0	0	0	0	0	0	0	0	0	0	0
Xinyu	3	0	0	0	0	0	0	1	0	0	0	0	0	0	0	0	0	0	0	0	0	0	0	0	0	0	0	0	0	0	0	0	0	0	0	0	0	0	0	0	0	0	0	0	0	0	0	0	0
Guangan	3	0	0	0	0	0	0	0	0	0	0	0	0	1	0	0	0	0	0	0	0	0	0	0	0	0	0	0	0	0	0	0	0	0	0	0	0	0	0	0	0	1	0	0	0	0	0	0	0
Hami	4	0	0	0	0	0	2	0	0	0	1	0	0	0	0	0	0	0	0	0	0	0	0	0	0	0	0	0	0	0	0	0	0	1	0	0	0	0	0	0	0	0	0	0	0	0	0	0	0
Shangqiu	0	0	0	0	0	0	0	0	0	0	0	0	0	0	0	0	0	0	0	0	0	0	0	0	0	0	0	0	0	0	0	0	0	0	0	0	0	0	0	0	0	0	0	0	0	0	0	0	0
Baoshan	0	0	0	0	0	0	0	0	0	0	0	0	0	0	0	0	0	0	0	0	0	0	0	0	0	0	0	0	0	0	0	0	0	0	0	5	0	0	0	0	0	0	0	0	0	0	0	0	0
Zhangye	1	0	0	0	0	0	0	0	0	0	0	0	0	0	0	0	0	0	0	0	0	0	0	0	0	0	0	0	0	0	0	0	0	0	0	0	0	0	0	2	0	0	0	0	0	0	0	0	0
Yingtan	1	0	0	0	0	0	0	0	0	0	0	0	1	0	0	0	0	0	0	0	0	0	0	0	0	0	0	0	0	0	0	0	0	0	4	0	0	0	0	0	0	0	0	0	0	0	0	0	0
Changdu	0	0	0	0	0	0	0	0	0	0	0	0	0	0	0	0	0	0	0	0	0	0	0	0	0	0	0	0	0	0	0	0	0	0	0	0	0	0	0	0	0	4	0	0	0	0	0	0	0
Yulin	0	0	1	0	1	0	0	0	0	0	0	0	0	0	0	0	0	0	0	0	0	0	0	0	0	0	0	0	0	0	0	0	0	0	0	0	0	0	0	0	0	0	0	0	0	0	0	0	0
Danzhou	0	0	0	0	1	0	0	0	0	0	0	0	0	0	0	0	0	0	0	0	0	0	0	0	0	0	0	0	0	0	0	0	0	0	0	0	0	0	0	0	0	0	0	0	0	0	0	0	0
Lijiang	0	0	0	0	0	0	0	0	0	0	0	0	0	0	0	0	0	0	0	0	0	0	0	0	0	0	0	0	0	0	0	0	0	0	0	2	0	0	0	0	0	0	0	0	0	0	0	0	0
Linzhi	0	0	0	0	0	0	0	0	0	0	0	0	2	0	4	0	0	0	0	0	0	0	0	0	0	0	0	0	0	0	0	0	0	0	0	0	0	0	0	0	0	0	0	0	0	0	0	0	0
Tianshui	0	0	0	0	0	0	0	0	0	0	0	0	0	0	0	0	0	0	0	0	0	0	0	0	0	0	0	0	0	0	0	0	0	0	0	0	0	0	0	0	0	0	0	0	0	0	0	0	0
HulunBuir	5	0	0	0	0	0	0	0	0	0	0	0	0	0	0	0	0	0	0	0	0	1	0	0	0	0	0	0	0	0	0	0	0	0	0	0	0	0	0	0	0	0	0	0	0	0	0	0	0
Anshun	1	0	0	0	0	0	0	0	0	0	0	0	0	0	0	0	0	0	0	0	0	0	0	0	0	0	0	0	0	0	0	0	0	0	0	0	0	0	0	0	0	0	0	0	0	0	0	0	0
Shuangyashan	3	0	0	0	0	0	0	0	0	0	0	0	0	0	0	0	0	0	0	0	0	0	0	0	0	0	0	0	0	0	0	0	0	0	0	1	0	0	0	0	1	0	0	0	0	0	0	0	0
Songyuan	2	0	0	2	0	0	0	0	0	0	0	0	0	0	0	0	0	0	0	0	0	0	0	0	0	0	0	0	0	0	0	0	0	0	0	0	0	0	0	0	1	0	0	0	0	0	0	0	0
Linxia	0	0	0	0	0	0	0	0	0	0	0	0	0	0	0	0	0	0	0	0	0	0	0	0	0	0	0	0	0	0	0	0	0	0	0	0	0	0	0	2	0	1	0	0	0	0	0	0	0
Aletai	4	0	0	0	0	0	0	1	0	0	0	0	0	1	0	0	0	0	0	0	0	0	0	0	0	0	0	0	0	0	0	0	0	0	0	0	0	0	0	0	0	0	0	0	0	0	0	0	0
Hinggan	4	0	0	0	0	0	0	0	0	0	0	0	0	0	0	0	0	0	0	0	0	0	0	0	0	0	0	0	0	0	0	0	0	0	0	0	0	0	0	0	0	0	0	0	0	0	0	0	0
Heihe	3	0	0	0	0	0	0	0	0	0	0	0	0	0	0	0	0	0	0	0	0	0	0	0	0	0	0	0	0	0	0	0	0	0	0	0	0	0	0	0	2	0	0	0	0	0	0	0	0
Liupanshui	0	0	0	0	0	0	0	0	0	0	0	0	0	0	1	0	0	0	1	0	0	0	0	0	0	0	0	0	0	0	0	0	0	0	0	0	0	0	0	0	0	0	0	0	0	0	0	0	0
Wenshan	1	0	0	0	0	0	0	0	0	0	0	0	1	0	0	0	0	0	0	0	0	0	0	0	0	0	0	0	0	0	0	0	0	0	0	3	0	0	0	0	0	0	0	0	0	0	0	0	0
Jiayuguan	1	0	0	2	0	0	0	0	0	0	0	0	0	0	0	0	0	0	0	0	0	0	0	0	0	0	0	0	0	0	0	0	0	0	0	0	0	0	0	0	0	0	0	0	0	0	0	0	0
Ali	0	0	0	0	0	0	0	0	0	0	0	0	0	0	0	0	0	0	0	0	0	0	0	0	0	0	0	0	0	0	0	0	0	0	0	0	0	0	0	0	0	5	0	0	0	0	0	0	0
Tulufan	1	0	0	0	0	1	0	0	0	0	0	0	0	0	1	0	0	0	0	0	0	0	0	0	0	0	0	0	0	0	0	0	0	0	0	0	0	0	0	0	0	0	0	0	0	0	0	0	1
Nujiang	2	0	0	0	0	0	0	0	0	0	0	0	0	0	0	0	0	0	0	0	0	0	0	0	0	0	0	0	0	0	0	0	0	0	0	3	0	0	0	0	0	0	0	0	0	0	0	0	0
Guigang	0	0	0	0	1	0	0	1	0	0	0	0	0	0	0	0	0	0	0	0	0	0	0	0	0	0	0	0	0	0	0	0	0	0	0	0	0	0	0	0	0	0	0	0	0	0	0	0	0
Zhangjiajie	2	0	0	0	0	0	0	0	0	0	0	0	2	0	0	0	0	0	1	0	0	0	0	0	0	0	0	0	0	0	0	0	0	0	0	0	0	0	0	0	0	0	0	0	0	0	0	0	0
Laibin	0	0	0	0	2	0	0	0	0	0	0	0	0	0	0	0	0	0	0	0	0	0	0	0	0	0	0	0	0	0	0	0	0	0	0	0	0	0	0	0	0	0	0	0	0	0	0	0	0
Ankang	4	0	0	0	0	0	0	0	0	0	0	0	0	0	0	0	0	0	0	0	0	0	0	0	0	0	0	0	0	0	0	0	0	0	0	0	0	0	0	0	0	0	0	0	0	0	0	0	0
Hegang	4	0	0	0	0	0	0	0	0	0	0	0	0	0	0	0	0	0	0	0	0	0	0	0	0	0	0	0	0	0	0	0	0	0	0	0	0	0	0	0	0	0	0	0	0	0	0	0	0
Wuzhou	3	0	0	0	0	0	0	0	0	0	0	0	0	0	0	0	0	0	0	0	0	0	0	0	0	1	0	0	0	0	0	0	0	0	0	0	0	0	0	0	0	0	0	0	0	0	0	0	0
Xishuangbanna	0	0	0	0	0	0	0	0	0	0	0	0	0	0	0	0	0	0	0	0	0	0	0	0	0	0	0	0	0	0	0	0	0	0	0	2	0	0	0	0	0	0	0	0	0	0	0	0	0
Wuwei	1	0	0	0	0	0	0	0	0	0	0	0	0	0	0	0	0	0	0	0	0	0	0	0	0	0	0	0	0	0	0	0	0	0	0	0	0	0	0	0	0	0	0	0	0	0	0	0	0
Huangnan	0	0	0	0	0	0	0	0	0	0	0	0	0	0	0	0	0	0	0	0	0	0	0	0	0	0	0	0	0	0	0	0	0	0	0	0	0	0	0	0	0	4	0	0	0	0	0	0	0
Tongchuan	2	0	0	0	0	0	0	0	0	0	0	0	0	0	1	0	0	0	0	0	0	0	0	0	0	0	0	0	0	0	0	0	0	0	0	0	0	0	0	0	0	0	0	0	0	0	0	0	0
Shannan	1	0	0	0	0	0	0	2	0	0	0	0	0	0	0	0	0	0	0	0	0	0	0	0	0	0	0	0	0	0	0	0	0	0	0	0	0	0	0	0	0	0	0	0	0	0	0	0	0
Qingyang	0	0	0	0	0	0	0	0	0	0	0	0	0	1	0	0	0	0	0	0	0	0	0	0	0	0	0	0	0	0	0	0	0	0	0	0	0	0	0	0	0	0	0	0	0	0	0	0	0
Daxinganling	3	0	0	0	0	0	0	0	0	0	0	0	0	0	0	0	0	0	0	0	0	0	0	0	0	0	0	0	0	0	0	0	0	0	0	0	0	0	0	0	0	0	0	0	0	0	0	0	0
Ganzi	0	0	0	0	0	0	0	0	0	0	0	0	0	3	0	0	0	0	0	0	0	0	0	0	0	0	0	0	0	0	0	0	0	0	0	0	0	0	0	0	0	0	0	0	0	0	0	0	0
Guyuan	1	0	1	0	0	0	0	0	0	0	0	0	0	0	0	0	0	0	0	0	0	0	0	0	0	0	0	0	0	0	0	0	0	0	0	0	0	0	0	0	0	0	0	0	0	0	0	0	0
Ziyang	0	0	0	0	0	0	0	1	0	0	0	0	0	0	0	0	0	0	0	0	0	0	0	0	0	0	0	0	0	0	0	0	0	0	0	0	0	0	0	0	0	0	0	0	0	0	0	0	0
Guangyuan	1	0	0	0	0	0	0	0	0	0	0	0	0	2	0	0	0	0	0	0	0	0	0	0	0	0	0	0	0	0	0	0	0	0	0	0	0	0	0	0	0	0	0	0	0	0	0	0	0
Hechi	0	0	0	0	1	0	0	0	0	0	0	0	1	0	0	0	0	0	0	0	0	0	0	0	0	0	0	0	0	0	0	0	0	0	0	0	0	0	0	0	0	0	0	0	0	0	0	0	0
Rikaze	0	0	0	0	0	0	0	0	0	0	0	0	0	0	0	0	0	0	0	0	0	0	0	0	0	0	0	0	0	0	0	0	0	0	0	0	0	0	0	0	0	0	0	0	0	0	0	0	0
Qitaihe	1	0	0	0	0	0	0	0	0	0	0	0	0	0	0	0	0	0	0	0	0	0	0	0	0	0	0	0	0	0	0	0	0	0	0	0	0	0	0	0	1	0	0	0	0	0	0	0	0
Diqing	1	0	0	0	0	0	0	0	0	0	0	0	1	0	0	0	0	0	0	0	0	0	0	0	0	0	0	0	0	0	0	0	0	0	0	0	0	0	0	0	0	0	0	0	0	0	0	0	0
Hainanzhou	1	0	0	0	0	0	0	0	0	0	0	0	0	0	0	0	0	0	0	0	0	0	0	0	0	0	0	0	0	0	0	0	0	0	0	0	0	0	0	0	0	1	0	0	0	0	0	0	0
Dingxi	0	0	0	0	0	0	0	0	0	0	0	0	0	0	0	0	0	0	0	0	0	0	0	0	0	0	0	0	0	0	0	0	0	0	0	0	0	0	0	0	0	0	0	0	0	0	0	0	0
Dehong	0	0	0	1	0	0	0	0	0	0	0	0	0	0	0	0	0	0	0	0	0	0	0	0	0	0	0	0	0	0	0	0	0	0	0	1	0	0	0	0	0	0	0	0	0	0	0	0	0
Haibei	0	0	0	0	0	0	0	0	0	0	0	0	0	0	0	0	0	0	0	0	0	0	0	0	0	0	0	0	0	0	0	0	0	0	0	0	0	0	0	0	0	2	0	0	0	0	0	0	0
Alxa	0	0	0	0	0	0	0	1	0	0	0	0	0	0	0	0	0	0	0	0	0	0	0	0	0	0	1	0	0	0	0	0	0	0	0	0	0	0	0	0	0	0	0	0	0	0	0	0	0
Sansha	2	0	0	0	0	0	0	0	0	0	0	0	0	0	0	0	0	0	0	0	0	0	0	0	0	0	0	0	0	0	0	0	0	0	0	0	0	0	0	0	0	0	0	0	0	0	0	0	0
Hetian	1	0	0	0	0	0	0	0	0	0	0	0	0	0	0	0	0	0	0	0	0	0	0	0	0	0	0	0	0	0	0	0	0	0	0	0	0	0	0	0	0	0	0	0	0	0	0	0	0
Pingliang	0	0	0	0	0	0	0	0	0	0	0	0	0	0	1	0	0	0	0	0	0	0	0	0	0	0	0	0	0	0	0	0	0	0	0	0	0	0	0	0	0	0	0	0	0	0	0	0	0
Bortala	1	0	0	0	0	0	0	0	0	0	0	0	0	0	0	0	0	0	0	0	0	0	0	0	0	0	0	0	0	0	0	0	0	0	0	0	0	0	0	0	0	0	0	0	0	0	0	0	0
[truncated: 283 more columns]

## Sheet: 1985-2017
	Beijing	Shanghai	Shenzhen	Nanjing	Hangzhou	Guangzhou	Fushan	Tianjin	Wuhan	Qingdao	Chengdu	Suzhou	Hefei	Ji'nan	Changsha	Xi'an	Chongqing	Xuchang	Fuzhou	Ningbo	Changzhou	Shenyang	Shijiazhuang	Fushun	Dongguan	Wuxi	Zhengzhou	Zhuhai	Panzhihua	Taizhou	Taiyuan	Lanzhou	Kunming	Nanchang	Nantong	Shaoxing	Dalian	Xiamen	Pingdingshan	Baoding	Changchun	Guiyang	Yantai	Dongying	Jiaxing	Harbin	Yancheng	Yangzhou	Langfang
Beijing	115752	10711	4064	8621	3559	1294	174	4261	2260	1593	2615	1338	2970	3790	2050	2078	1689	2306	2623	872	849	1997	2342	4854	309	571	1354	918	36	129	656	974	187	668	274	338	823	442	1308	1214	599	179	466	1331	362	638	328	483	1265
Shanghai	10711	23294	1760	757	546	715	209	343	283	191	524	844	96	90	162	214	239	61	70	274	182	144	23	16	133	313	129	83	3	153	24	154	108	97	397	254	59	143	51	11	112	42	59	39	294	79	182	57	33
Shenzhen	4064	1760	23878	238	124	1130	121	312	422	161	361	1095	138	27	106	249	295	4	20	11	415	64	20	0	2036	46	37	109	1	0	8	15	17	460	166	8	81	490	0	5	16	60	190	0	6	23	4	57	45
Nanjing	8621	757	238	15038	395	299	9	291	410	44	167	594	117	94	48	173	110	53	109	41	717	127	61	1	11	371	65	22	75	2	67	81	70	48	317	42	28	25	40	21	18	85	22	1	47	53	402	304	3
Hangzhou	3559	546	124	395	8572	98	28	55	91	15	84	59	31	105	43	109	35	84	27	680	22	25	26	4	5	90	27	6	0	2305	4	32	26	9	30	598	13	25	19	23	11	34	6	4	268	10	36	5	6
Guangzhou	1294	715	1130	299	98	10536	805	761	428	25	120	75	50	26	101	141	152	28	5	9	50	66	7	1	256	36	19	290	2	2	13	10	82	24	9	2	6	41	0	17	5	76	22	1	5	35	1	5	8
Fushan	174	209	121	9	28	805	10390	12	206	10	34	51	907	0	75	25	47	0	2	16	1	28	2	0	9	12	14	8	0	2	1	0	0	1	0	3	0	4	0	0	0	14	18	1	2	4	0	0	5
Tianjin	4261	343	312	291	55	761	12	4314	59	148	71	37	34	22	16	38	28	22	21	19	23	51	36	2	35	21	30	25	25	3	42	9	20	6	13	6	36	1	62	46	10	19	35	19	3	43	1	3	31
Wuhan	2260	283	422	410	91	428	206	59	5122	47	130	64	50	65	84	108	154	81	23	21	10	47	24	0	70	69	122	53	1	23	46	42	76	29	10	18	20	23	4	14	35	61	2	5	3	11	3	15	6
Qingdao	1593	191	161	44	15	25	10	148	47	6748	84	15	81	146	4	58	30	17	11	12	1	25	2	2	12	12	9	7	2	7	12	14	7	4	33	11	9	2	0	0	8	24	26	87	2	7	2	1	11
Chengdu	2615	524	361	167	84	120	34	71	130	84	2684	43	18	15	32	91	241	7	19	14	28	47	36	2	134	49	23	59	369	16	18	18	42	13	10	0	12	7	0	32	40	51	22	15	4	15	7	9	12
Suzhou	1338	844	1095	594	59	75	51	37	64	15	43	2776	38	7	14	125	63	0	1	17	53	13	11	0	45	97	9	3	0	1	6	8	5	440	60	13	21	9	0	10	1	1	5	0	60	8	46	27	3
Hefei	2970	96	138	117	31	50	907	34	50	81	18	38	2624	37	14	30	48	24	10	9	48	5	6	0	5	26	82	131	1	6	0	44	6	17	1	2	4	5	11	48	5	3	4	4	1	16	3	20	8
Ji'nan	3790	90	27	94	105	26	0	22	65	146	15	7	37	2294	22	60	24	128	29	103	2	17	7	1	0	6	23	23	0	0	11	7	6	11	3	10	4	14	27	5	27	1	89	30	4	10	5	5	4
Changsha	2050	162	106	48	43	101	75	16	84	4	32	14	14	22	3906	31	27	7	2	15	23	18	11	0	22	17	37	11	9	1	6	4	14	31	1	6	4	6	0	1	1	31	10	1	6	7	1	0	0
Xi'an	2078	214	249	173	109	141	25	38	108	58	91	125	30	60	31	2418	65	198	7	22	12	30	40	0	6	54	50	7	3	7	31	73	29	16	9	3	17	7	15	10	31	6	18	8	12	13	7	9	5
Chongqing	1689	239	295	110	35	152	47	28	154	30	241	63	48	24	27	65	3166	4	6	12	5	6	4	0	15	5	42	71	5	2	17	9	48	9	1	5	7	17	5	0	6	34	8	1	21	3	0	2	2
Xuchang	2306	61	4	53	84	28	0	22	81	17	7	0	24	128	7	198	4	3366	11	0	0	97	4	0	0	0	110	4	0	0	30	8	2	8	1	0	0	8	10	2	0	0	10	0	21	9	0	0	0
Fuzhou	2623	70	20	109	27	5	2	21	23	11	19	1	10	29	2	7	6	11	2186	1	5	4	9	0	1	3	5	5	0	1	3	4	3	3	1	2	4	173	11	9	2	1	0	0	5	0	0	0	0
Ningbo	872	274	11	41	680	9	16	19	21	12	14	17	9	103	15	22	12	0	1	2706	7	3	1	8	2	60	8	16	0	7	1	1	0	11	3	18	5	20	0	0	4	3	182	1	4	0	4	0	0
Changzhou	849	182	415	717	22	50	1	23	10	1	28	53	48	2	23	12	5	0	5	7	2198	7	1	0	0	73	2	2	0	0	3	8	3	1	48	1	14	2	0	0	12	1	1	0	3	4	58	48	0
Shenyang	1997	144	64	127	25	66	28	51	47	25	47	13	5	17	18	30	6	97	4	3	7	1566	8	25	9	9	14	0	18	1	17	6	10	14	1	3	98	1	4	14	18	2	3	2	1	21	2	7	8
Shijiazhuang	2342	23	20	61	26	7	2	36	24	2	36	11	6	7	11	40	4	4	9	1	1	8	1444	1	1	8	31	21	0	1	17	19	5	2	2	1	3	3	59	199	2	0	1	0	0	13	1	0	10
Fushun	4854	16	0	1	4	1	0	2	0	2	2	0	0	1	0	0	0	0	0	8	0	25	1	30	0	0	0	0	0	0	1	0	0	0	0	1	26	0	0	0	4	0	0	0	0	2	2	0	0
Dongguan	309	133	2036	11	5	256	9	35	70	12	134	45	5	0	22	6	15	0	1	2	0	9	1	0	1132	4	12	5	1	0	0	0	0	4	35	5	23	3	0	0	8	4	1	0	7	4	0	9	0
Wuxi	571	313	46	371	90	36	12	21	69	12	49	97	26	6	17	54	5	0	3	60	73	9	8	0	4	2022	12	1	0	3	2	2	6	37	120	8	11	9	0	1	92	1	4	1	7	4	27	48	0
Zhengzhou	1354	129	37	65	27	19	14	30	122	9	23	9	82	23	37	50	42	110	5	8	2	14	31	0	12	12	1518	67	0	2	21	14	9	14	6	0	20	23	43	3	7	3	4	0	0	3	0	0	0
Zhuhai	918	83	109	22	6	290	8	25	53	7	59	3	131	23	11	7	71	4	5	16	2	0	21	0	5	1	67	1448	0	1	11	0	3	1	0	0	17	1	0	3	4	0	29	0	1	1	0	0	0
Panzhihua	36	3	1	75	0	2	0	25	1	2	369	0	1	0	9	3	5	0	0	0	0	18	0	0	1	0	0	0	2658	0	0	0	3	0	0	0	2	0	0	0	0	1	0	0	0	0	0	0	0
Taizhou	129	153	0	2	2305	2	2	3	23	7	16	1	6	0	1	7	2	0	1	7	0	1	1	0	0	3	2	1	0	350	0	1	0	0	8	7	5	1	0	0	9	3	0	0	21	6	68	0	0
Taiyuan	656	24	8	67	4	13	1	42	46	12	18	6	0	11	6	31	17	30	3	1	3	17	17	1	0	2	21	11	0	0	1684	9	12	4	0	1	8	1	28	3	0	1	7	1	2	4	0	6	8
Lanzhou	974	154	15	81	32	10	0	9	42	14	18	8	44	7	4	73	9	8	4	1	8	6	19	0	0	2	14	0	0	1	9	1306	1	4	0	2	1	1	2	1	0	1	4	2	1	7	0	2	0
Kunming	187	108	17	70	26	82	0	20	76	7	42	5	6	6	14	29	48	2	3	0	3	10	5	0	0	6	9	3	3	0	12	1	1562	22	4	2	11	2	0	11	3	21	1	0	1	2	0	4	3
Nanchang	668	97	460	48	9	24	1	6	29	4	13	440	17	11	31	16	9	8	3	11	1	14	2	0	4	37	14	1	0	0	4	4	22	664	1	1	0	0	0	4	3	0	0	0	0	7	0	0	1
Nantong	274	397	166	317	30	9	0	13	10	33	10	60	1	3	1	9	1	1	1	3	48	1	2	0	35	120	6	0	0	8	0	0	4	1	996	7	5	6	0	0	2	12	1	0	0	4	16	36	5
Shaoxing	338	254	8	42	598	2	3	6	18	11	0	13	2	10	6	3	5	0	2	18	1	3	1	1	5	8	0	0	0	7	1	2	2	1	7	1176	3	4	0	2	1	0	5	0	2	1	3	8	0
Dalian	823	59	81	28	13	6	0	36	20	9	12	21	4	4	4	17	7	0	4	5	14	98	3	26	23	11	20	17	2	5	8	1	11	0	5	3	770	9	0	3	25	5	12	3	2	11	2	10	3
Xiamen	442	143	490	25	25	41	4	1	23	2	7	9	5	14	6	7	17	8	173	20	2	1	3	0	3	9	23	1	0	1	1	1	2	0	6	4	9	814	0	0	2	0	3	1	3	6	5	6	0
Pingdingshan	1308	51	0	40	19	0	0	62	4	0	0	0	11	27	0	15	5	10	11	0	0	4	59	0	0	0	43	0	0	0	28	2	0	0	0	0	0	0	836	0	0	0	0	0	0	2	0	0	0
Baoding	1214	11	5	21	23	17	0	46	14	0	32	10	48	5	1	10	0	2	9	0	0	14	199	0	0	1	3	3	0	0	3	1	11	4	0	2	3	0	0	378	4	10	3	0	0	4	0	2	1
Changchun	599	112	16	18	11	5	0	10	35	8	40	1	5	27	1	31	6	0	2	4	12	18	2	4	8	92	7	4	0	9	0	0	3	3	2	1	25	2	0	4	808	0	3	1	1	29	1	3	1
Guiyang	179	42	60	85	34	76	14	19	61	24	51	1	3	1	31	6	34	0	1	3	1	2	0	0	4	1	3	0	1	3	1	1	21	0	12	0	5	0	0	10	0	1148	0	0	0	8	0	0	0
Yantai	466	59	190	22	6	22	18	35	2	26	22	5	4	89	10	18	8	10	0	182	1	3	1	0	1	4	4	29	0	0	7	4	1	0	1	5	12	3	0	3	3	0	714	14	4	3	9	0	0
Dongying	1331	39	0	1	4	1	1	19	5	87	15	0	4	30	1	8	1	0	0	1	0	2	0	0	0	1	0	0	0	0	1	2	0	0	0	0	3	1	0	0	1	0	14	484	0	1	9	0	1
Jiaxing	362	294	6	47	268	5	2	3	3	2	4	60	1	4	6	12	21	21	5	4	3	1	0	0	7	7	0	1	0	21	2	1	1	0	0	2	2	3	0	0	1	0	4	0	636	4	2	0	0
Harbin	638	79	23	53	10	35	4	43	11	7	15	8	16	10	7	13	3	9	0	0	4	21	13	2	4	4	3	1	0	6	4	7	2	7	4	1	11	6	2	4	29	8	3	1	4	570	2	3	2
Yancheng	328	182	4	402	36	1	0	1	3	2	7	46	3	5	1	7	0	0	0	4	58	2	1	2	0	27	0	0	0	68	0	0	0	0	16	3	2	5	0	0	1	0	9	9	2	2	612	0	0
Yangzhou	483	57	57	304	5	5	0	3	15	1	9	27	20	5	0	9	2	0	0	0	48	7	0	0	9	48	0	0	0	0	6	2	4	0	36	8	10	6	0	2	3	0	0	0	0	3	0	572	0
Langfang	1265	33	45	3	6	8	5	31	6	11	12	3	8	4	0	5	2	0	0	0	0	8	10	0	0	0	0	0	0	0	8	0	3	1	5	0	3	0	0	1	1	0	0	1	0	2	0	0	332
Jinhua	524	36	3	20	182	5	13	3	5	2	22	12	0	1	2	9	1	0	1	12	2	15	0	0	0	7	1	0	0	3	1	4	1	4	1	12	2	5	0	0	22	0	1	0	5	5	0	0	0
Zhenjiang	134	77	3	299	15	16	44	14	8	4	3	77	2	6	1	9	3	0	1	9	46	2	1	0	0	49	1	0	0	1	1	0	2	7	50	2	6	0	0	0	3	8	0	0	1	6	16	17	0
Huizhou	129	8	607	7	5	73	2	43	4	0	5	1	0	2	4	34	13	1	0	0	179	0	0	0	2	2	0	0	0	0	0	1	0	4	0	0	2	1	0	0	0	0	0	0	0	2	0	0	0
Wenzhou	224	316	3	13	233	7	2	6	0	1	2	7	6	1	0	8	1	0	2	34	1	2	0	2	0	8	1	0	0	6	0	5	0	2	0	2	3	1	0	1	5	0	0	0	12	8	0	1	2
Weifang	589	34	5	14	20	8	0	11	1	80	2	2	2	73	0	3	0	17	0	1	0	1	0	0	0	9	6	0	0	0	0	1	0	0	0	37	3	4	0	0	0	24	8	5	0	0	0	0	0
Luoyang	626	98	15	5	2	15	10	59	13	2	6	78	2	2	8	9	1	3	0	3	10	9	1	9	0	7	40	0	0	0	3	3	0	0	1	1	2	3	3	0	12	0	0	0	0	10	0	1	1
Xining	420	30	4	46	2	7	0	3	28	9	5	0	7	6	13	28	2	0	0	0	0	30	0	0	0	1	7	0	0	0	1	14	0	1	0	0	2	0	7	18	0	0	0	1	0	0	0	2	0
Xuzhou	193	89	16	102	6	2	2	6	18	0	0	71	2	3	1	11	2	0	0	4	10	4	0	0	2	10	6	0	0	0	4	4	0	1	1	0	27	0	38	2	2	3	1	1	0	2	1	7	11
Huzhou	518	80	0	24	127	4	0	4	11	0	3	9	2	4	3	8	0	0	1	4	3	13	0	0	0	8	0	0	0	1	1	0	0	0	0	2	0	0	0	0	4	0	0	0	7	0	0	2	0
Urumqi	496	19	11	46	11	24	26	3	17	2	18	1	11	14	11	77	15	0	4	0	0	7	6	0	0	2	6	0	0	0	4	10	1	0	2	1	0	4	0	5	1	0	2	2	0	0	0	3	1
Yinchuan	539	25	5	70	9	4	0	7	16	5	8	0	4	15	1	71	3	18	1	1	1	10	6	0	0	20	1	1	0	1	4	8	1	1	0	32	1	0	21	1	0	0	0	0	4	4	0	0	0
Maanshan	19	23	5	69	2	0	8	2	9	0	0	0	24	0	2	0	2	0	0	2	3	2	0	0	0	2	0	10	0	0	0	0	0	0	0	0	0	0	1	0	0	0	0	0	0	1	0	0	0
Nanning	94	12	18	26	7	89	3	8	29	6	3	1	1	0	21	10	15	0	0	1	0	0	0	0	1	0	8	1	0	0	0	0	0	2	0	0	5	5	0	1	2	7	0	0	0	1	0	0	0
Taizhou	218	83	9	381	14	3	2	13	17	4	6	14	9	2	16	8	6	2	1	0	17	3	0	0	2	18	2	0	1	1	0	3	4	0	12	1	0	5	0	1	1	0	0	0	0	10	2	9	1
Quanzhou	144	37	16	14	12	0	0	16	11	1	1	4	0	2	0	3	8	0	142	2	1	0	3	0	0	3	9	0	0	0	2	3	2	0	0	0	0	60	0	0	0	0	0	1	0	4	0	0	0
Yibin	29	3	1	0	6	3	0	4	0	6	61	0	0	0	0	0	9	0	0	0	0	0	0	0	0	0	0	0	0	0	0	0	0	0	0	3	0	0	0	0	0	0	0	0	0	0	0	0	0
Zibo	268	27	7	22	6	3	36	92	10	41	2	0	2	40	4	6	2	0	11	2	0	5	0	1	0	2	6	0	0	0	3	4	11	0	0	2	4	2	0	2	3	0	9	3	0	0	0	2	2
Liuzhou	25	42	1	7	1	11	0	7	13	1	4	1	17	4	10	1	1	0	0	1	160	0	0	0	0	0	1	0	0	1	0	0	0	1	0	0	0	4	0	0	2	0	0	0	0	1	0	17	0
Lianyungang	121	231	6	160	19	13	1	6	2	4	12	28	1	2	0	10	0	0	0	2	15	2	0	0	1	10	2	0	0	1	0	0	1	0	5	4	0	0	0	0	0	0	7	0	0	0	4	2	0
Weihai	207	8	4	0	3	13	0	5	0	17	2	8	0	70	5	7	0	0	0	0	1	5	0	0	0	2	0	0	0	0	0	0	0	0	0	1	0	0	11	0	10	0	4	8	0	13	0	0	9
Ordos	867	0	0	2	0	0	0	2	4	3	1	0	1	0	3	13	0	0	0	0	0	1	0	0	0	0	2	0	0	0	3	0	0	0	0	0	2	0	0	0	4	0	3	0	0	4	0	0	0
Linyi	311	23	2	7	3	1	0	1	1	23	4	0	4	50	1	2	2	0	0	0	0	1	0	0	0	2	0	0	0	0	0	2	2	0	0	0	0	0	0	0	0	0	6	0	0	5	0	0	1
Jining	319	52	4	8	14	1	0	0	13	27	0	0	0	74	2	6	1	0	0	25	0	2	0	0	0	4	1	0	0	0	2	0	0	0	0	2	0	1	3	2	0	0	6	0	0	0	0	2	1
Cangzhou	486	3	1	4	4	0	0	111	11	4	1	0	0	4	2	4	0	0	0	0	2	1	188	0	0	0	0	0	0	0	0	0	0	0	0	0	1	0	0	10	0	0	2	0	0	0	0	0	7
Mianyang	104	77	37	8	3	99	0	19	1	6	97	0	0	1	1	14	58	0	0	0	1	4	7	0	1	0	2	0	1	0	0	1	1	0	0	0	1	2	0	0	4	2	0	0	0	12	0	0	3
Zhongshan	105	10	12	5	4	78	266	1	16	2	8	0	3	0	2	1	0	1	0	5	2	0	4	0	5	28	0	45	0	0	0	0	4	0	0	1	0	1	0	0	0	0	0	0	1	0	0	6	0
Anshan	176	17	11	4	2	14	0	3	4	0	0	1	0	2	3	9	0	4	0	0	0	44	8	1	5	4	0	0	2	0	2	2	0	0	0	0	79	7	0	1	0	2	0	1	0	12	0	1	0
Wuhu	78	23	4	7	1	0	419	0	39	7	1	1	15	0	2	3	2	0	0	1	0	1	54	0	0	0	0	8	0	0	0	0	0	0	0	0	0	0	0	0	1	0	0	0	1	0	0	0	0
Xiangtan	89	1	7	6	156	8	0	9	7	0	3	3	0	67	37	1	0	0	1	121	0	6	1	0	0	2	1	14	0	0	0	0	1	3	1	0	0	1	2	2	0	17	0	0	1	0	0	2	0
Huaian	167	20	21	171	0	24	0	4	6	6	1	3	1	1	1	1	1	0	0	1	8	1	0	0	0	12	0	4	0	0	0	10	0	0	2	2	0	0	2	0	0	0	0	0	1	0	2	4	0
Qingyuan	5	0	3	0	3	101	345	11	0	0	0	0	0	0	7	0	1	0	2	2	0	0	0	0	2	3	0	1	0	0	0	0	6	0	0	0	0	0	0	0	0	0	0	0	0	0	0	0	0
Tangshan	290	8	0	11	0	3	0	26	1	5	11	3	1	1	3	9	1	0	1	1	3	14	13	0	0	2	1	0	0	0	7	0	0	0	0	0	3	0	0	12	3	3	0	0	0	0	0	0	2
Quzhou	144	24	0	4	114	0	0	0	3	0	2	0	0	0	2	6	0	0	0	19	3	1	0	0	0	3	0	0	0	3	0	0	0	0	0	0	0	0	0	0	0	0	0	0	18	0	4	1	0
Daqing	365	2	0	0	1	0	0	6	1	2	0	0	1	0	1	0	0	0	0	0	4	1	0	2	1	2	1	0	0	0	0	1	1	0	0	0	5	0	0	0	1	0	2	1	0	21	0	0	1
Nanping	180	8	2	5	2	0	0	0	0	6	2	0	0	1	4	1	2	2	217	0	0	0	0	0	0	1	5	0	0	1	0	0	0	1	0	0	0	4	0	0	0	0	0	0	0	2	0	0	0
Taian	227	4	0	7	1	1	0	5	10	26	2	1	2	86	0	1	0	1	0	0	0	1	0	0	0	0	0	5	0	0	2	0	0	2	0	0	0	0	1	1	0	0	7	0	0	0	0	0	2
Zhangjiakou	415	2	2	22	10	1	0	14	7	2	1	0	3	4	0	6	1	40	11	0	0	6	11	0	0	0	0	0	0	0	1	0	1	0	0	1	0	0	0	7	4	0	1	0	0	4	0	0	0
Hong-Kong	82	68	163	11	5	22	9	9	0	1	1	12	0	0	3	2	19	0	0	0	0	0	0	0	19	1	1	2	0	0	0	12	5	0	1	1	19	2	0	0	6	1	5	0	1	0	0	1	0
Dezhou	207	18	12	2	4	1	0	15	3	3	1	7	0	75	3	2	1	1	0	1	0	0	0	0	1	0	0	0	0	23	0	0	0	0	1	0	0	0	0	0	8	0	0	5	0	6	29	0	0
Zhanjiang	212	19	15	1	5	63	0	11	4	3	5	0	0	0	2	3	0	0	0	2	0	3	0	0	4	0	0	4	0	0	0	0	0	0	0	0	1	0	0	1	0	1	4	0	6	0	2	0	3
Hohhot	230	6	2	20	1	0	0	11	13	0	4	3	1	10	6	9	3	0	0	0	0	7	0	0	0	0	1	5	0	0	1	1	0	0	0	1	0	21	0	8	2	1	0	0	0	13	0	0	0
Baotou	163	6	2	11	1	1	0	23	0	2	0	0	0	0	8	1	1	0	0	94	0	7	1	0	1	0	4	0	0	0	0	0	0	0	0	0	0	0	0	2	2	0	0	0	1	0	7	0	0
Haikou	90	18	14	33	25	31	2	29	16	6	1	3	1	5	7	8	7	0	0	1	0	7	0	0	0	3	2	1	0	0	0	0	1	2	0	0	0	0	0	2	0	3	2	0	4	2	0	0	0
Yichang	93	14	11	25	2	7	0	4	74	9	10	0	0	5	3	1	2	0	1	1	1	0	0	0	44	0	1	0	0	0	3	0	0	1	7	0	3	0	0	1	0	11	1	0	0	1	0	0	3
Zhuzhou	118	13	6	8	3	20	1	5	8	3	9	2	0	0	75	1	1	0	0	11	0	0	0	0	0	1	6	0	0	0	0	3	1	0	0	2	4	2	0	0	1	0	0	0	2	1	0	0	0
Guilin	27	8	7	11	2	5	130	0	7	0	0	0	0	1	1	2	0	0	0	1	0	1	12	0	0	1	2	0	0	0	3	1	0	0	0	0	0	3	0	0	0	0	0	0	0	0	0	0	0
Qinhuangdao	212	26	43	8	0	1	0	27	5	9	4	4	2	3	4	2	0	4	0	4	6	6	9	0	1	22	0	0	0	0	2	0	0	0	0	0	0	2	0	4	0	4	1	0	0	1	0	0	1
Putian	185	0	0	0	0	0	0	0	0	1	0	0	0	0	0	0	0	0	299	0	0	0	0	0	0	0	0	0	0	0	0	0	0	0	0	0	0	4	0	0	0	0	0	0	0	0	0	0	0
Lishui	192	6	1	7	53	8	0	0	6	2	1	0	0	0	0	2	0	0	0	1	0	3	0	0	0	0	0	0	0	0	0	0	3	0	0	0	0	0	0	0	0	0	0	0	0	0	0	0	0
Zhoushan	98	11	2	8	52	4	0	1	8	0	1	1	0	0	0	0	0	0	0	16	0	0	1	0	0	2	1	0	0	4	0	0	0	0	0	0	0	0	0	0	0	0	0	1	9	0	0	0	0
Shantou	28	7	7	24	0	166	0	1	1	0	5	1	1	0	21	7	5	0	0	0	0	2	0	0	0	4	0	0	0	0	0	0	0	0	0	0	0	2	0	7	0	2	3	0	0	3	0	1	0
Jiangmen	71	23	76	1	0	88	17	1	12	4	3	3	9	1	1	1	2	0	0	0	0	0	0	0	20	1	3	1	0	1	0	1	0	0	0	1	0	1	2	1	3	0	0	0	2	0	0	0	1
Handan	210	12	0	1	0	0	14	7	20	14	0	0	6	8	2	0	2	0	0	0	0	5	24	0	0	0	2	8	0	0	3	1	1	0	0	0	0	1	0	4	0	0	0	0	0	1	0	0	0
Xinxiang	93	6	13	1	5	9	1	2	0	0	1	4	10	1	1	3	8	2	1	0	0	1	0	0	0	2	36	2	0	0	2	1	2	0	0	0	2	10	0	1	0	2	0	0	1	1	0	1	1
Xianyang	63	3	3	1	1	1	0	4	2	4	3	0	2	2	2	88	0	1	0	0	1	0	0	0	0	3	1	0	0	0	4	4	1	0	0	0	1	0	0	0	2	0	0	0	0	0	0	2	0
Heze	83	11	0	1	6	0	0	4	2	16	3	0	0	49	0	1	0	0	0	6	0	0	0	0	0	0	0	3	0	0	3	0	1	1	0	0	0	0	0	4	15	1	5	0	0	0	0	0	1
Jilin	184	8	1	2	13	1	0	6	7	0	2	1	0	3	2	1	2	1	0	0	0	41	0	0	0	0	4	0	0	0	0	3	0	0	0	1	5	0	0	0	72	2	0	0	0	3	0	2	0
Huainan	74	30	0	16	7	2	0	0	4	0	0	1	46	9	0	3	1	0	0	0	0	3	1	0	0	0	2	0	0	0	3	0	0	1	0	0	4	0	0	5	0	0	0	0	0	0	3	1	0
Xingtai	146	14	1	1	2	0	0	6	11	0	0	0	3	0	1	3	0	0	0	0	2	8	128	0	0	1	3	0	0	0	0	0	0	0	0	0	0	0	0	16	0	0	1	0	0	0	0	9	0
Jingzhou	189	15	16	4	2	12	7	3	53	4	1	1	12	0	0	5	3	0	0	0	0	0	0	0	0	1	2	0	0	2	0	0	0	0	0	0	0	0	0	2	0	0	0	0	0	1	2	0	6
Shaoguan	24	0	10	1	0	218	76	0	1	0	2	0	0	1	8	0	0	0	0	0	0	0	0	0	18	0	1	4	0	0	0	0	1	2	0	0	1	0	0	0	0	4	0	0	0	0	0	0	0
Zhaoqing	9	4	1	3	0	104	25	2	6	0	2	0	0	1	0	0	1	0	0	0	0	0	0	0	4	0	0	3	0	0	0	0	0	0	0	0	0	3	0	0	0	0	0	0	0	3	0	0	0
Zhangzhou	64	4	0	1	2	25	0	4	2	1	7	2	1	0	8	0	0	0	30	0	0	2	0	0	1	0	0	2	0	0	0	0	1	18	6	2	0	80	0	0	3	0	0	0	2	7	0	0	0
Changzhi	165	77	2	8	1	0	0	5	2	2	0	0	0	1	2	2	0	0	0	0	2	1	2	0	0	1	2	0	0	0	41	0	0	0	0	0	0	0	0	1	0	0	0	0	0	0	0	0	1
Bengbu	33	161	24	5	1	2	0	2	0	0	1	3	26	1	3	4	6	0	0	0	0	1	0	0	0	0	1	0	0	2	1	0	4	2	0	0	0	0	0	0	4	0	0	0	0	1	0	0	0
Binzhou	70	5	0	3	0	0	5	4	0	79	1	0	0	15	2	1	0	0	0	1	0	0	0	0	0	0	0	0	0	0	0	0	0	0	0	0	6	0	0	0	0	0	0	2	0	0	0	0	0
Fuxin	37	4	17	6	1	1	2	160	1	1	0	0	0	0	0	1	0	0	0	0	1	10	0	2	0	0	0	0	0	16	3	0	0	0	0	0	3	0	0	0	1	0	0	0	0	0	13	0	0
Suqian	72	16	2	125	0	1	64	1	1	0	1	7	1	0	0	0	1	0	0	1	0	1	4	0	0	2	0	0	0	0	0	0	0	1	5	0	0	0	0	0	0	0	0	0	0	1	0	0	0
Nanyang	203	2	2	0	0	7	0	2	11	3	0	0	0	2	0	1	0	0	0	0	0	0	0	0	1	4	39	0	0	0	0	0	0	0	0	0	0	0	4	1	0	0	0	1	0	1	0	0	0
Puyang	265	1	0	0	2	3	0	3	1	1	1	0	1	0	0	0	1	0	0	0	0	0	0	0	1	1	6	1	0	0	0	0	0	0	0	0	1	0	0	0	0	1	0	0	0	0	0	0	0
Sanming	89	14	6	6	2	2	0	0	2	0	0	1	0	0	1	1	2	0	90	0	0	4	0	0	0	0	0	0	0	0	0	0	0	1	0	0	0	16	0	0	0	0	0	0	0	1	0	0	0
Ningde	48	7	14	1	2	0	0	0	1	4	0	2	0	1	0	0	0	0	55	0	0	0	0	0	146	1	6	0	0	0	0	1	0	0	0	0	0	0	0	0	0	0	0	0	2	0	0	0	0
Jiujiang	71	7	2	4	8	27	6	2	32	0	23	8	8	0	1	1	0	0	0	0	2	0	0	0	0	0	0	0	0	0	0	9	1	7	0	0	0	1	0	0	0	9	0	0	0	0	0	0	0
Yulin	190	10	0	0	0	0	0	0	0	2	4	0	0	0	0	38	3	0	0	0	0	0	0	0	0	0	0	0	0	0	4	0	0	0	0	0	2	0	0	0	0	4	0	0	0	0	0	0	0
Yichun	24	21	11	3	1	0	111	1	12	1	0	1	0	0	5	0	2	0	0	1	0	0	0	0	6	2	4	0	0	0	0	0	0	41	0	0	0	1	0	0	0	1	0	0	0	0	0	0	0
Zigong	30	22	12	0	2	2	0	2	4	4	22	6	0	0	3	18	4	0	0	0	0	0	0	0	0	0	2	0	1	0	1	1	2	0	0	0	0	0	0	0	0	2	0	0	0	1	0	0	0
Qiqihar	47	0	0	4	1	1	0	40	0	5	0	0	0	0	2	0	0	0	0	2	0	0	0	0	0	0	0	0	0	0	4	0	0	0	0	3	155	0	0	0	0	0	0	0	0	17	0	0	0
Heyuan	6	46	112	0	0	8	81	2	0	0	1	0	0	0	0	0	3	0	0	0	0	0	0	0	1	0	0	0	0	0	0	0	0	0	0	0	1	0	0	0	0	0	0	0	0	0	0	0	0
Yanbian	28	11	0	0	0	0	0	159	0	0	0	0	0	0	0	0	0	0	0	0	0	1	0	0	0	0	4	0	0	0	0	0	1	0	0	0	0	0	0	0	3	1	0	0	0	0	0	0	0
Deyang	55	12	2	2	3	0	0	2	0	4	84	0	0	1	0	5	5	0	0	0	0	3	0	0	15	0	1	1	0	0	2	0	0	0	0	0	1	0	0	0	0	0	0	0	1	1	0	0	0
Hengshui	116	2	0	1	0	0	0	11	13	1	0	3	0	0	2	8	1	0	1	0	0	2	60	0	0	1	0	0	0	0	1	0	1	0	0	1	0	0	0	7	0	0	0	1	0	0	0	0	0
Zaozhuang	119	10	1	5	0	2	0	1	0	8	1	0	0	40	0	2	0	0	0	0	0	0	0	0	0	0	1	0	0	1	0	0	0	0	0	0	0	0	0	0	0	1	3	0	1	0	0	0	0
Xiangyang	36	18	4	2	2	14	0	2	72	0	9	0	0	0	3	1	1	0	0	0	8	0	0	0	2	0	0	0	0	0	2	0	0	0	0	0	1	2	0	0	1	0	0	0	0	0	0	0	0
Jiaozuo	96	1	0	0	0	4	0	0	0	0	0	0	5	0	2	0	0	0	2	0	1	0	1	0	0	2	44	0	0	0	5	3	0	0	0	0	0	0	5	3	1	1	0	0	0	0	0	0	0
Liangshan	18	1	1	0	0	0	0	0	0	2	49	0	2	0	3	1	14	0	0	0	0	2	0	0	0	0	0	1	146	0	0	0	1	0	0	0	0	0	0	0	0	1	0	0	0	0	0	0	0
Jingmen	71	1	105	0	3	0	0	0	23	0	0	0	0	1	0	0	0	0	0	0	0	0	0	0	19	6	0	0	0	0	0	0	0	0	0	0	0	0	0	0	0	0	0	0	0	0	0	0	1
Yuxi	3	6	2	2	9	1	0	3	5	0	2	0	1	2	5	0	2	1	1	0	0	3	0	0	0	4	7	0	2	0	0	0	68	0	0	1	0	0	0	0	0	0	0	0	0	0	0	0	0
Liaocheng	87	29	1	1	7	0	0	3	1	6	2	0	0	29	4	0	0	0	0	0	4	2	0	0	0	2	0	0	0	0	0	0	0	0	0	0	0	0	0	0	0	0	0	0	0	2	0	0	0
Ganzhou	15	2	6	2	0	11	2	3	2	0	4	1	0	1	5	0	1	0	0	2	0	0	0	0	8	0	1	0	0	0	0	0	0	23	0	0	0	2	0	0	1	1	0	0	1	0	0	0	0
Huangshi	27	2	0	0	0	0	0	0	56	0	0	0	0	0	7	0	0	0	0	0	0	3	0	0	1	1	1	0	0	0	0	0	0	1	0	0	0	0	0	1	0	0	0	0	0	0	0	0	0
Yueyang	116	9	1	1	0	0	0	4	2	1	3	0	0	0	32	0	0	0	0	0	2	0	0	0	0	0	0	0	0	0	0	0	0	0	0	0	0	0	0	0	0	0	0	0	0	0	0	0	0
Dandong	138	1	0	0	0	0	0	1	2	0	0	2	0	2	1	1	0	0	0	0	0	17	3	0	0	0	0	0	0	0	0	0	0	0	0	0	6	0	0	0	3	0	0	0	0	0	0	0	0
Zhongwei	5	1	1	1	2	0	0	9	0	13	0	0	0	0	0	34	0	0	0	0	0	14	0	0	0	19	0	6	0	0	0	2	0	0	0	0	0	0	0	0	0	0	0	0	0	0	0	71	0
Kaifeng	66	9	8	1	1	0	2	10	9	1	1	2	0	2	0	2	0	0	0	0	0	1	3	0	0	1	41	0	0	0	0	1	0	0	0	0	0	0	1	0	1	0	0	0	0	0	0	0	0
Chuzhou	73	10	1	17	5	2	0	0	3	0	2	3	34	2	3	1	0	0	0	0	4	1	0	0	0	4	2	0	0	0	0	0	0	0	0	0	0	3	0	0	0	0	0	0	0	0	1	0	0
Liuan	65	12	1	4	1	0	0	0	0	0	8	0	51	0	1	0	0	0	0	0	0	0	0	0	0	1	0	1	0	0	2	0	0	0	0	2	0	0	0	0	0	0	0	0	0	0	0	0	0
Jinzhou	93	3	0	0	2	0	0	2	7	0	0	2	0	0	1	3	0	0	1	0	0	4	0	1	0	0	2	0	0	0	0	1	2	0	0	0	21	3	0	0	3	0	2	0	0	1	0	0	0
Changde	13	2	1	1	1	10	34	1	2	0	1	0	0	1	79	0	0	0	0	0	0	0	0	0	2	0	0	2	0	0	3	0	0	0	0	0	0	0	0	1	0	0	0	0	0	0	0	0	0
Xiaogan	35	0	3	2	0	5	0	2	72	0	0	0	1	0	0	1	1	0	0	0	0	0	0	0	1	0	0	0	0	15	0	0	0	3	1	0	0	0	0	1	0	0	0	0	0	1	0	0	0
Jieyang	22	5	4	0	0	41	4	0	10	2	0	0	0	0	1	0	0	0	0	0	1	0	0	0	22	0	0	8	0	0	0	0	0	0	0	0	0	0	0	0	0	0	0	0	0	0	0	0	0
Longyan	46	14	1	1	0	2	2	2	1	1	0	0	2	0	1	0	0	0	45	0	0	0	0	0	0	0	4	1	0	0	0	0	1	0	0	0	0	31	0	0	0	0	0	0	0	0	0	0	0
Honghe	3	5	1	0	4	5	0	0	1	0	0	0	0	0	7	0	1	0	0	0	3	0	0	0	0	0	0	0	0	0	0	0	76	0	0	0	0	0	0	0	0	0	0	0	0	0	0	0	0
Xuancheng	91	14	0	7	1	0	0	0	2	4	0	0	21	1	0	0	0	0	0	2	0	0	1	1	1	0	0	0	0	1	0	0	0	0	0	0	0	0	0	0	0	0	0	0	0	1	0	0	0
Baoji	68	6	0	0	0	3	0	9	5	0	4	0	0	0	1	25	0	0	0	0	0	6	0	0	0	2	0	0	0	0	0	1	0	1	0	0	1	0	0	7	0	0	0	0	0	0	0	0	3
Hengyang	15	4	38	1	0	10	0	1	2	0	0	0	0	0	30	0	0	0	0	0	0	0	0	0	0	0	0	0	0	0	0	0	0	0	0	0	0	0	0	0	1	10	0	1	1	0	0	0	0
Rizhao	89	2	0	0	1	0	0	2	3	15	1	0	0	15	0	0	0	0	0	0	0	0	0	0	0	0	0	0	0	0	0	0	0	0	0	0	0	0	0	0	0	0	0	1	0	0	0	0	0
Maoming	15	2	1	7	0	24	0	4	11	1	0	0	1	0	2	0	1	0	0	0	0	1	0	0	1	0	0	0	0	0	0	0	0	0	1	0	0	0	0	0	0	0	7	0	4	1	0	1	0
Jinzhong	29	5	4	1	0	0	0	5	2	0	0	0	0	0	0	1	0	2	0	0	0	3	0	0	0	0	0	0	0	0	90	0	0	0	0	0	3	0	0	0	0	0	1	0	0	0	0	0	0
Benxi	51	1	1	0	0	0	0	0	1	0	0	0	0	1	0	1	0	0	0	0	0	56	0	0	0	0	0	0	0	0	0	0	0	0	0	0	3	0	0	0	0	0	0	0	0	0	0	0	0
Ji'an	20	4	25	3	0	5	0	6	1	0	1	0	0	0	0	23	0	0	2	0	1	0	0	0	0	0	0	0	0	0	0	0	1	5	0	0	0	0	0	0	0	0	0	0	0	0	0	0	0
Yuncheng	62	10	0	1	0	0	0	1	5	1	0	0	0	0	1	2	1	0	1	0	0	2	0	0	0	1	0	0	0	0	20	0	2	0	0	1	0	0	0	2	0	0	0	0	0	0	0	0	0
Zhumadian	33	11	43	0	0	0	0	0	4	0	1	0	0	1	0	0	1	2	0	0	0	0	0	0	0	0	19	0	0	0	0	0	0	0	0	0	0	0	0	0	0	0	0	0	0	0	0	0	0
Sanya	8	38	9	0	0	6	0	0	4	1	0	13	2	0	1	25	25	0	0	0	0	0	0	0	0	0	0	0	0	0	0	0	0	0	0	0	0	0	0	0	0	0	0	0	0	2	0	0	0
Zhoukou	61	4	1	2	0	0	0	2	0	0	0	0	0	0	0	1	0	3	0	0	0	0	2	0	0	0	40	0	0	0	0	0	0	0	0	0	0	0	0	0	0	0	0	0	0	0	0	0	0
Changji	28	0	0	7	0	0	16	0	0	1	8	0	0	4	0	0	0	0	0	0	0	4	0	0	0	0	1	0	0	0	1	0	2	0	0	0	1	1	0	0	0	0	0	0	0	0	0	0	0
Datong	90	4	0	5	0	0	0	0	1	0	4	0	0	0	0	5	2	0	0	0	1	0	2	1	0	0	0	0	0	0	12	1	0	0	0	1	0	0	0	0	0	0	0	0	0	0	0	0	0
Chifeng	15	5	0	0	2	0	0	3	0	0	0	0	0	0	1	0	0	0	0	0	4	2	0	0	0	0	0	0	0	0	0	0	0	0	0	0	0	0	0	4	0	0	0	0	0	0	0	0	0
Meishan	20	0	3	5	1	3	0	0	0	3	69	0	0	0	0	0	2	0	0	0	0	0	0	0	0	0	0	0	0	0	0	0	0	0	0	0	0	0	0	0	0	0	0	0	0	0	0	0	0
Jincheng	63	0	0	3	0	1	0	1	7	0	0	0	0	3	0	0	1	0	3	0	0	0	0	0	0	0	1	0	0	0	17	0	0	0	0	0	0	0	0	0	0	0	0	0	0	3	0	1	0
Anyang	24	5	0	2	0	0	0	9	4	0	0	1	1	0	0	0	1	2	0	0	0	0	0	0	0	0	39	0	0	0	0	1	0	0	0	0	5	0	0	17	0	0	1	0	0	0	0	0	0
Panjin	75	0	0	2	2	0	0	11	0	2	0	0	0	2	0	2	2	0	0	0	0	16	1	1	0	0	0	0	0	0	1	0	0	0	0	0	9	0	0	0	1	0	0	3	0	0	0	0	0
Huanggang	32	5	5	2	0	0	0	0	59	0	0	0	0	0	0	0	1	0	0	0	0	0	1	0	0	0	0	0	0	0	0	0	0	0	0	0	0	0	0	0	0	0	0	0	0	0	0	0	0
Huaibei	32	9	1	1	1	0	0	0	0	0	0	0	11	1	0	5	0	0	0	0	0	0	0	0	0	0	0	0	0	0	0	0	0	0	0	0	0	0	0	0	4	0	0	0	0	0	0	0	0
Beihai	46	0	22	0	2	6	0	0	4	1	0	0	0	0	1	0	0	0	0	0	0	1	0	0	0	1	0	0	0	0	0	0	1	0	0	0	0	0	0	0	0	0	0	0	4	0	0	1	0
Huangshan	25	4	1	18	5	0	4	0	0	0	0	0	8	0	0	1	0	0	0	0	0	0	0	0	0	1	0	0	0	0	0	0	0	0	0	0	0	0	0	0	0	0	0	0	0	0	0	0	0
Tongling	28	2	0	0	0	1	0	0	2	1	2	0	37	0	8	0	0	0	0	1	4	1	0	0	0	2	0	0	0	0	0	0	4	5	0	0	0	2	0	0	0	3	0	0	0	0	0	0	0
Meizhou	1	1	20	5	0	33	0	0	4	0	3	0	0	0	2	0	2	0	0	0	0	0	0	0	3	0	2	0	0	1	0	0	0	0	0	0	0	0	0	0	0	0	0	0	0	3	1	0	0
Shangrao	4	4	3	0	0	1	0	0	0	1	0	0	0	0	1	1	0	0	0	0	0	0	1	0	0	8	0	0	0	2	0	0	2	6	0	0	0	0	0	0	0	0	0	0	73	0	0	0	0
Chengde	103	0	0	2	0	0	0	5	1	0	1	0	0	0	0	2	0	0	0	0	0	5	6	0	0	0	0	0	0	0	0	0	0	0	0	0	0	0	0	0	0	0	1	0	0	0	0	0	0
Ezhou	7	3	6	0	0	0	0	11	88	0	1	0	0	0	0	1	8	0	0	0	0	0	0	0	0	0	0	0	0	0	0	0	0	0	0	0	0	0	0	0	0	0	0	0	0	0	0	0	0
Tongliao	27	0	1	0	1	1	0	9	7	17	1	1	0	0	4	4	4	0	0	0	0	16	0	0	0	0	0	0	0	0	0	0	0	0	0	6	0	0	0	5	0	0	0	1	0	0	0	0	0
Shizuishan	15	2	1	2	0	0	0	0	0	1	0	0	0	0	0	1	0	0	0	0	0	2	0	0	0	0	0	0	0	0	0	0	0	0	6	0	0	0	0	0	0	0	0	0	0	0	0	0	0
Suining	2	6	1	0	7	0	0	0	0	0	36	0	0	0	0	0	0	0	0	0	0	0	2	0	0	0	0	0	0	0	0	0	0	0	0	0	0	0	0	0	0	1	0	0	0	0	0	0	0
Enshi	5	0	0	0	1	0	0	0	48	1	0	0	0	0	0	0	0	0	0	1	0	0	0	0	0	1	0	0	0	0	0	0	0	0	0	0	0	0	0	0	0	0	0	0	0	0	0	0	0
Liaoyang	63	11	0	1	0	1	0	1	0	2	2	0	0	0	0	0	0	0	0	0	0	9	2	2	0	0	0	0	0	0	0	0	0	0	0	0	3	0	0	0	1	0	0	0	0	0	0	7	0
Yingkou	40	2	2	0	0	0	0	0	0	0	2	0	0	0	0	0	0	0	0	0	0	17	6	1	0	0	2	0	0	0	1	0	0	0	0	0	17	0	0	0	1	0	0	0	0	0	0	0	0
Nanchong	13	1	0	0	20	1	0	2	2	0	6	1	0	0	0	0	5	0	0	0	0	0	0	0	2	0	0	0	0	0	0	1	0	0	3	0	0	0	0	0	0	0	2	0	0	0	0	0	0
Xianning	20	0	7	0	0	3	1	0	30	0	0	1	0	0	0	0	0	0	0	0	0	0	0	0	48	0	0	0	0	0	0	0	0	0	0	0	0	1	0	0	0	0	0	0	0	0	0	0	0
Bozhou	18	2	0	3	0	0	0	0	0	0	0	0	10	0	0	0	0	0	0	0	0	1	0	0	0	0	2	0	0	0	0	0	0	0	0	0	0	0	0	0	0	0	0	0	0	0	0	0	0
Luzhou	20	1	0	4	0	0	0	3	1	2	12	0	0	0	2	0	17	0	0	0	0	0	0	0	0	8	2	0	0	0	1	0	2	1	0	5	0	0	0	1	0	0	1	0	0	0	0	0	0
Loudi	15	0	1	2	0	0	0	0	4	0	0	0	0	0	52	0	0	0	0	0	0	8	1	0	0	0	0	0	0	0	0	0	0	0	0	0	0	0	0	0	0	0	0	0	0	0	0	0	0
Hanzhong	6	1	0	0	3	0	0	4	2	1	4	1	0	0	0	15	0	0	0	0	0	0	0	0	0	0	0	0	0	0	0	2	0	0	0	0	0	5	0	0	0	0	0	0	0	0	0	0	0
Kelamayi	41	1	0	0	0	0	0	2	5	1	4	0	0	0	2	3	0	0	0	0	0	0	0	1	0	2	0	0	0	0	0	2	0	0	1	0	1	0	0	0	0	1	0	1	0	0	0	0	0
Huludao	61	0	0	0	1	0	0	1	0	0	3	0	1	0	0	1	0	0	0	0	0	11	0	2	0	1	0	0	0	0	0	0	0	0	0	0	0	0	0	0	0	0	0	0	0	1	0	0	0
Suihua	75	0	0	0	9	0	0	0	0	4	0	0	0	0	0	0	0	0	0	0	0	0	0	0	0	0	0	0	0	0	0	0	0	0	0	4	1	0	0	0	2	0	0	0	0	1	0	0	0
Chenzhou	18	1	2	1	2	5	4	0	0	0	0	2	0	0	41	0	0	0	0	0	0	1	0	0	0	2	1	0	0	0	0	0	1	0	0	2	1	0	0	0	0	5	0	0	0	0	0	0	0
Yunfu	7	3	0	0	0	34	1	0	7	0	0	0	0	0	4	0	0	0	0	0	0	1	0	0	0	0	0	0	0	0	0	0	0	0	0	0	0	0	0	0	0	0	0	0	0	0	0	0	0
Yili	27	1	0	2	0	1	0	0	0	6	0	0	8	1	0	2	0	0	0	0	4	0	0	0	0	2	0	0	0	0	3	0	0	1	0	0	1	0	0	0	0	0	0	0	0	0	0	0	0
Anqing	51	8	0	5	2	4	0	0	1	1	0	1	12	2	0	0	0	0	0	0	0	0	0	0	0	0	0	0	0	0	0	0	0	0	0	0	1	0	0	0	0	3	0	0	0	0	0	0	0
Shangqiu	15	1	0	0	0	1	0	0	0	0	0	0	0	0	0	0	0	3	0	0	0	0	0	0	0	0	15	0	0	0	1	0	0	0	0	0	0	0	1	0	0	0	0	0	0	0	0	0	0
Neijiang	34	0	0	0	0	0	0	0	0	0	11	0	0	0	0	0	7	0	0	0	0	6	0	0	2	3	0	0	0	0	0	0	1	0	0	0	0	0	0	0	0	0	0	0	0	0	0	0	0
Xinyang	59	2	2	0	1	0	0	0	3	0	0	0	0	0	0	0	0	0	0	0	0	0	0	0	0	0	12	0	0	0	0	0	0	0	0	0	1	0	0	0	0	0	0	0	0	0	0	0	0
Leshan	17	0	3	1	0	0	0	1	0	0	54	0	0	0	0	0	0	0	0	0	0	0	0	0	0	1	1	0	0	0	0	0	0	0	0	0	0	0	0	0	0	0	0	2	0	0	0	0	0
Yangquan	65	1	0	0	0	0	0	0	3	0	0	0	0	2	0	1	2	0	0	1	0	0	0	0	0	0	0	0	0	0	10	0	0	0	0	0	0	0	1	1	0	0	0	0	0	0	0	0	0
Zunyi	4	2	0	2	0	2	2	0	1	0	7	0	3	0	8	1	8	0	0	0	0	0	0	0	0	0	0	0	0	0	1	0	1	0	0	0	2	0	0	0	0	22	0	0	0	0	0	0	0
Qujing	10	3	0	3	1	0	0	0	0	1	0	0	0	0	3	4	0	0	0	1	0	0	0	0	0	1	0	0	0	0	0	0	38	0	0	0	0	1	0	0	0	0	0	0	0	0	0	0	0
Weinan	12	0	0	0	1	0	0	0	1	0	0	0	0	1	42	24	0	0	0	0	0	0	0	0	0	0	0	0	0	0	0	0	0	0	0	0	0	0	0	0	0	1	0	0	0	0	0	0	0
Anshun	28	1	27	0	0	0	0	3	0	0	0	0	0	0	0	0	2	0	0	0	0	0	0	0	0	0	0	0	0	0	0	0	0	0	0	0	0	0	0	0	0	21	0	0	0	0	0	0	0
Yangjiang	8	0	20	0	0	8	0	0	0	0	0	0	0	0	0	0	0	0	0	0	0	0	0	0	0	0	0	0	0	0	0	2	0	0	0	0	0	0	0	0	0	0	0	0	0	0	0	0	0
Baiyin	13	2	0	0	1	1	0	0	2	28	1	1	1	0	1	1	1	0	0	0	0	1	0	0	0	0	0	0	0	0	0	5	0	2	0	0	0	0	0	0	0	0	0	0	0	0	0	0	0
Shiyan	6	0	0	0	1	0	0	1	43	1	1	1	0	0	1	0	2	0	0	5	0	0	0	0	0	0	0	0	0	0	0	0	0	0	0	0	0	0	0	0	1	0	0	0	0	0	0	0	0
Guigang	1	0	2	0	0	2	0	0	1	0	0	0	0	0	2	0	0	0	0	0	0	0	1	0	35	0	0	0	0	0	0	0	0	0	0	0	0	0	0	0	0	0	0	0	0	0	0	0	0
Jinchang	31	1	0	4	0	1	0	0	3	0	2	0	0	0	4	2	0	0	0	0	0	1	0	0	0	1	1	0	0	0	0	14	2	0	0	0	1	0	0	0	0	2	0	0	0	0	0	0	0
Haixizhou	12	2	0	0	3	0	0	2	0	0	3	1	0	0	1	0	0	0	0	0	1	0	0	0	0	0	0	0	0	0	1	2	0	0	1	0	0	0	0	1	2	0	0	0	0	0	0	0	0
Lhasa	22	4	1	1	1	4	0	1	4	0	16	0	0	0	0	3	5	0	0	0	0	0	0	0	1	1	0	0	0	0	0	1	0	0	0	0	2	0	0	0	1	0	0	0	0	0	0	0	0
HulunBuir	46	1	0	0	4	0	0	0	2	0	0	0	0	0	0	4	3	0	0	0	0	5	0	0	0	0	0	0	0	0	0	0	0	0	0	0	0	0	0	0	0	0	0	0	0	0	0	0	0
Qinzhou	2	1	0	0	0	4	0	0	5	6	0	0	0	0	0	0	0	0	0	0	0	0	0	0	1	2	0	0	0	0	0	0	0	1	0	0	0	0	0	0	0	0	0	0	0	0	0	0	0
Sanmenxia	43	4	0	0	0	0	0	0	0	0	0	0	0	0	1	0	0	0	0	0	0	0	0	0	0	0	13	0	0	0	1	1	0	0	0	0	0	0	0	0	0	0	0	0	0	0	0	0	0
Qiannan	1	2	0	0	0	3	1	0	1	0	2	0	3	0	0	0	1	0	0	1	0	1	0	0	0	0	0	0	0	0	1	0	2	0	0	0	0	6	0	0	0	22	0	0	1	0	0	0	0
Chaozhou	8	2	1	0	0	13	0	0	0	0	0	0	0	0	0	2	0	0	0	0	0	0	0	0	0	0	0	0	0	0	0	0	0	0	0	0	0	0	0	0	0	0	0	0	0	0	0	0	0
Hebi	34	0	0	0	0	0	0	0	5	0	0	0	0	0	0	0	1	2	0	0	0	0	0	0	0	1	7	2	0	0	0	0	0	0	0	0	0	0	3	0	0	0	0	0	0	0	0	0	0
Suzhou	17	1	1	4	0	0	0	0	1	1	0	1	9	1	1	0	0	0	0	0	1	0	0	0	0	0	0	0	0	0	0	0	0	0	1	0	0	0	0	0	0	0	0	0	0	0	0	0	0
Linfen	33	1	0	0	0	5	0	0	0	0	1	0	0	0	0	1	0	0	0	0	0	0	0	0	0	0	0	0	0	0	19	0	0	0	0	0	0	0	0	1	0	0	0	0	0	0	0	0	0
Jingdezhen	32	0	0	0	3	0	13	1	4	0	0	0	0	0	0	0	0	0	1	0	0	0	0	0	0	0	0	0	0	0	0	0	0	2	0	0	0	0	0	0	0	0	0	0	0	0	0	0	0
Puer	0	8	0	0	3	0	0	1	0	0	1	0	0	0	0	1	1	0	0	0	0	0	0	0	0	0	0	0	0	0	0	0	24	0	0	0	0	0	0	0	0	0	1	0	0	0	0	0	0
Wuhai	37	3	0	0	0	0	0	2	0	0	0	0	0	0	0	0	4	0	0	0	0	0	0	0	0	1	0	0	0	0	2	0	0	0	0	0	0	0	0	0	0	0	0	0	1	0	0	0	2
Yongzhou	7	2	0	0	0	1	0	0	0	0	0	0	0	0	12	0	18	0	0	0	0	0	0	0	0	0	0	0	0	0	1	0	0	0	0	0	0	0	0	0	0	0	0	0	0	0	0	0	0
Huaihua	3	0	0	4	0	1	0	1	3	0	0	0	0	0	33	0	1	0	0	0	0	0	0	0	0	0	0	0	0	0	0	0	0	0	0	0	0	0	0	0	0	0	0	0	0	0	0	0	0
Danzhou	3	2	0	0	0	1	0	0	0	0	2	0	0	0	1	0	0	0	0	0	0	0	0	0	0	1	0	0	0	0	0	0	0	0	0	0	0	0	0	0	0	0	3	0	0	0	0	0	0
Shanwei	4	0	4	0	0	10	0	0	0	0	0	0	0	0	0	0	0	0	0	0	0	0	0	0	3	0	0	0	0	0	0	0	0	0	0	0	0	0	0	0	0	0	0	0	0	0	0	0	0
Xishuangbanna	15	5	0	0	1	0	0	0	0	0	0	0	0	0	0	0	0	0	0	14	0	0	0	0	0	0	5	0	0	0	0	0	9	0	0	0	0	0	0	0	0	2	0	0	0	0	0	0	0
Baishan	23	0	0	2	1	0	0	0	3	0	0	0	0	0	0	0	0	0	0	0	0	0	1	0	0	0	0	0	0	0	0	0	0	0	0	0	8	0	0	0	3	0	0	0	0	1	0	0	0
Chaoyang	33	0	0	0	0	0	0	0	0	0	0	0	0	0	0	0	0	14	0	0	0	3	0	0	0	0	0	0	0	0	0	2	0	0	0	0	1	0	0	0	0	0	0	0	0	0	0	0	0
Yaan	5	1	0	0	1	0	0	0	5	0	19	0	0	0	0	0	4	0	0	0	0	0	1	0	0	0	0	0	0	0	0	0	0	1	2	0	0	0	0	0	0	0	0	0	0	0	0	0	0
Shuozhou	40	0	0	2	0	0	0	0	0	0	0	0	0	0	1	5	0	0	0	0	0	0	0	0	0	0	0	0	0	0	12	2	0	0	0	0	0	0	0	0	0	0	0	0	0	0	0	0	0
Lvliang	20	2	0	0	0	2	0	6	0	0	1	1	0	0	0	0	0	0	0	0	0	0	0	0	0	0	0	0	0	0	16	0	0	0	0	0	0	0	0	0	0	0	0	0	0	0	0	0	0
Dali	6	2	1	9	0	0	0	1	0	0	0	0	1	0	0	0	0	2	0	0	0	0	0	0	0	0	3	0	0	0	0	0	18	0	0	0	0	1	0	0	0	0	0	0	0	0	0	0	0
Yiyang	11	2	0	1	0	0	0	0	1	0	0	0	0	1	21	0	0	0	0	0	0	0	0	0	6	0	0	0	0	0	0	0	0	0	0	0	0	0	0	0	0	0	0	0	0	0	0	0	0
Tieling	24	4	0	0	0	0	0	0	0	0	0	2	0	0	0	1	0	0	0	0	0	4	0	0	0	0	0	0	0	0	0	0	0	0	0	0	0	0	0	0	0	0	0	0	0	0	0	0	0
Akesu	12	0	1	0	3	0	2	0	0	1	0	0	0	0	0	0	0	0	0	0	0	0	0	0	0	0	1	0	0	0	4	0	0	0	0	0	0	0	0	0	0	0	0	0	0	0	0	0	0
Chongzuo	3	0	0	0	0	2	0	0	3	0	0	0	0	0	4	0	0	0	0	0	0	0	0	0	0	0	0	0	0	0	0	0	1	0	0	0	0	0	0	0	0	0	0	0	0	0	0	0	0
Luohe	25	0	0	0	0	1	0	0	1	0	0	0	0	0	2	0	0	0	0	0	0	0	0	0	0	0	23	0	0	0	0	0	0	0	0	0	0	0	0	0	0	0	0	0	0	0	0	0	0
Qiandongnan	4	0	1	4	0	4	5	0	9	0	0	0	0	2	1	1	2	0	0	0	0	0	0	0	0	0	0	0	0	0	0	0	0	0	0	0	0	0	0	0	0	7	0	0	0	0	0	0	0
Xinyu	30	0	0	1	0	0	0	0	3	0	0	0	0	0	0	0	0	0	0	0	0	0	0	0	0	0	0	0	0	0	0	0	0	0	0	0	0	0	0	0	0	0	0	0	0	0	0	0	0
Siping	20	4	1	0	1	0	0	0	0	0	0	1	1	0	0	0	0	0	0	0	0	1	0	0	0	0	0	0	0	0	0	0	0	0	0	0	0	0	0	0	9	0	0	0	0	2	0	0	0
Xinzhou	49	0	0	1	0	1	0	2	0	0	0	0	0	0	0	0	0	0	0	0	0	0	0	0	0	0	0	0	0	0	3	0	0	0	0	0	0	0	0	0	0	0	0	0	0	0	0	0	0
BayanNur	12	1	0	0	0	0	0	3	1	0	0	0	0	0	0	4	0	0	0	0	0	0	0	0	0	1	0	0	0	0	0	2	0	3	0	2	0	0	0	0	0	0	0	0	0	0	0	0	0
Jiuquan	6	2	0	2	8	0	0	1	0	0	0	0	0	1	2	2	1	0	0	0	0	0	0	0	0	0	0	0	0	0	0	3	0	0	0	0	0	0	0	0	0	0	0	0	0	0	0	0	0
Xiangxi	5	1	0	0	0	0	0	0	0	0	0	0	0	0	20	0	0	0	0	0	0	0	0	0	0	0	0	0	0	0	0	0	0	0	0	0	0	0	0	0	0	0	0	0	0	0	0	0	0
Ankang	12	2	0	0	0	0	0	0	0	4	1	0	0	1	0	3	0	0	0	0	0	1	0	0	0	0	0	0	0	0	0	0	0	0	0	0	0	0	0	0	0	0	0	0	0	0	0	0	0
Mudanjiang	33	0	1	0	1	0	0	1	0	0	2	0	0	0	1	1	0	0	0	0	0	1	0	0	0	0	0	0	0	0	0	0	0	0	0	0	0	0	0	0	0	0	0	0	0	7	0	0	1
Suizhou	27	0	0	0	0	2	0	1	20	0	0	0	0	0	0	0	2	0	0	0	0	0	0	0	0	0	0	0	1	0	0	0	0	0	0	0	0	0	0	0	0	0	0	0	0	0	0	0	0
Chizhou	8	5	0	2	1	0	0	0	0	0	0	0	21	0	2	0	0	0	0	0	0	0	0	0	0	0	0	0	0	0	0	0	0	0	0	0	0	0	0	1	0	0	0	0	0	0	0	0	0
Bayingol	19	1	0	2	0	0	0	2	2	5	4	0	0	0	0	3	0	0	0	0	1	0	0	0	0	0	0	1	0	0	1	0	0	0	0	0	0	0	0	0	0	0	0	1	0	0	0	0	0
Chuxiong	1	0	0	7	0	0	0	2	1	0	0	0	0	0	0	0	0	0	0	0	0	1	0	0	0	0	0	0	0	0	0	0	26	0	0	0	0	0	0	0	0	2	0	0	0	0	0	0	0
Tianshui	7	0	0	0	0	0	0	0	0	0	0	0	0	0	0	19	0	0	0	0	0	0	0	0	0	0	0	0	0	0	0	3	0	0	0	0	0	0	0	0	0	0	0	0	0	0	0	0	0
Qianxinan	1	0	0	3	1	2	0	0	2	0	1	0	1	0	2	0	1	0	0	0	0	0	0	0	0	0	0	0	0	0	0	0	4	1	0	0	0	0	0	1	0	13	0	0	0	0	0	0	0
Liaoyuan	34	0	0	0	0	0	0	0	0	0	0	0	0	0	0	0	0	0	0	0	0	0	0	0	0	0	0	0	0	0	0	0	0	0	0	0	0	0	0	0	2	0	0	0	0	0	0	0	0
Jixi	20	1	0	0	0	0	0	0	0	0	0	0	0	0	0	0	0	0	0	0	0	0	0	0	0	0	0	0	0	0	0	0	0	0	0	0	0	0	0	0	0	0	0	0	0	22	0	0	0
Yanan	8	1	0	0	0	0	0	0	0	2	3	0	0	0	1	24	0	0	0	0	0	0	0	0	0	0	0	0	0	0	0	0	0	0	0	0	3	0	0	0	0	0	0	0	0	0	0	0	0
Songyuan	19	6	0	1	0	2	0	1	0	0	0	0	0	0	0	0	0	0	0	0	0	0	0	0	0	0	0	0	0	0	0	0	0	0	0	0	0	0	0	0	2	0	0	0	0	2	0	0	0
Aba	12	0	0	0	0	0	0	0	0	0	22	0	0	0	0	0	0	0	0	0	0	1	0	0	0	0	0	0	0	0	0	0	0	0	0	0	0	0	0	0	0	0	0	0	0	0	0	0	0
Wuzhong	20	0	0	0	0	0	0	0	6	0	0	0	0	0	0	2	0	0	0	0	0	0	0	0	0	0	0	0	0	0	0	2	0	0	0	0	0	1	0	0	0	1	0	0	0	0	0	0	0
Ulanqab	20	5	2	0	0	0	0	1	0	0	0	0	0	0	0	0	0	0	0	0	0	0	0	0	0	0	0	0	0	0	0	1	0	0	0	0	0	0	0	0	0	0	0	0	0	0	0	0	8
Wuzhou	3	0	0	2	0	19	4	0	0	0	0	0	0	0	0	0	0	0	0	0	0	0	0	0	0	1	0	0	0	0	0	0	0	3	0	0	0	0	0	0	0	0	0	0	0	0	0	0	0
Kashi	19	1	3	1	0	1	0	0	0	0	0	0	0	1	0	0	0	0	0	0	0	0	0	0	0	0	0	0	0	0	4	0	0	0	0	0	0	0	0	0	0	0	0	0	0	0	0	0	0
Shangluo	6	0	0	0	0	1	0	6	1	0	0	0	0	0	1	14	0	0	0	0	0	0	0	0	0	0	0	0	0	0	0	0	0	0	0	0	0	0	0	0	0	0	0	0	0	0	0	0	0
Tongren	0	0	0	0	0	0	0	0	3	0	0	0	0	0	5	0	0	0	0	0	0	0	0	0	0	0	0	0	0	0	0	0	0	0	0	0	0	0	0	0	0	7	0	0	0	0	6	0	0
Hezhou	6	0	0	0	0	3	0	0	0	0	0	0	0	0	5	0	0	0	0	0	0	0	0	0	0	0	0	0	0	0	0	0	1	0	0	0	0	0	0	0	0	0	0	0	2	0	0	0	0
Jiamusi	8	0	0	1	0	0	0	0	0	0	0	0	4	0	0	0	0	0	0	0	0	0	1	0	1	0	0	0	0	0	0	0	4	0	0	0	0	0	0	0	1	0	0	0	0	4	0	0	0
Bijie	2	1	0	0	3	0	1	0	2	0	2	0	0	0	4	0	0	2	0	0	0	0	0	0	3	0	1	0	0	0	0	0	0	0	0	0	0	0	0	0	0	10	0	0	0	0	0	0	0
Dazhou	24	0	0	0	0	0	0	0	0	1	4	0	0	0	0	0	3	0	0	0	0	0	0	0	0	0	0	0	0	0	0	0	0	0	0	0	0	0	0	0	0	0	0	0	0	0	0	0	0
Zhaotong	0	0	0	0	0	0	0	0	1	0	11	0	0	0	1	0	11	0	0	0	0	0	0	0	0	0	0	0	0	0	0	0	10	0	0	0	0	0	0	0	0	0	0	0	0	0	0	0	0
Tacheng	18	0	0	0	0	1	0	0	0	0	0	0	0	0	0	0	0	0	0	0	0	0	0	0	0	0	0	0	0	0	0	0	0	0	0	0	0	0	0	0	0	0	0	0	10	0	0	0	0
Alxa	18	0	0	1	0	0	0	1	1	0	0	0	0	0	0	0	0	0	0	0	1	0	0	0	0	0	2	0	0	0	5	3	0	0	0	0	0	0	0	0	0	0	0	0	0	0	0	0	0
Lijiang	0	0	0	0	0	0	0	0	3	0	0	0	0	0	0	0	0	0	0	6	0	0	0	0	0	0	0	0	0	0	0	0	15	0	0	0	0	0	0	0	0	0	0	0	0	0	0	0	0
Hechi	0	0	0	2	2	1	0	0	2	0	0	0	2	0	2	0	0	0	0	0	0	0	0	0	0	1	0	0	0	0	0	0	1	0	0	0	0	0	0	0	0	0	0	0	0	0	0	0	0
Fuyang	6	0	0	1	0	1	0	0	0	0	0	0	7	0	0	2	0	0	0	0	0	0	0	0	0	0	0	0	0	0	0	0	0	0	0	0	0	0	0	0	0	0	0	0	0	0	0	0	0
Liupanshui	0	0	1	6	0	1	0	0	4	1	1	0	0	0	0	2	1	0	0	0	0	0	0	0	0	0	0	0	0	0	0	0	3	0	0	0	0	0	0	2	0	11	0	0	0	1	0	0	0
Tulufan	5	0	0	0	0	0	5	0	0	0	1	0	0	0	0	1	0	0	0	0	1	0	0	0	0	0	2	0	0	0	0	0	0	0	0	0	0	0	0	0	0	0	0	0	0	0	0	0	0
Ziyang	7	1	0	0	0	0	0	0	1	0	14	1	0	0	0	0	0	0	0	0	1	0	0	0	0	0	0	0	0	0	0	0	0	0	0	0	0	0	0	0	0	0	0	0	0	0	0	0	0
Tonghua	23	0	0	0	0	0	0	0	0	0	0	0	0	1	2	0	0	0	0	0	0	1	0	0	0	0	0	0	0	0	0	0	0	0	0	0	2	0	0	0	1	0	0	0	0	0	0	0	0
Fuzhou	0	3	0	1	1	2	0	0	0	0	0	0	0	0	0	0	0	0	0	3	0	0	0	0	0	0	1	0	0	0	0	0	0	7	0	1	0	1	0	0	0	0	0	0	0	0	0	0	0
Lincang	0	1	0	0	0	1	0	0	12	0	0	0	0	1	0	1	1	0	0	0	0	0	0	0	0	0	2	0	0	0	0	0	13	0	0	0	0	0	0	0	0	0	0	0	0	0	0	0	0
Baicheng	12	1	0	4	4	0	0	0	0	0	0	0	0	0	0	0	4	0	0	0	0	0	0	0	0	0	0	0	0	0	0	0	0	0	0	0	0	0	0	0	5	0	1	0	0	0	0	0	0
Yulin	6	1	0	1	0	1	0	0	0	0	0	0	0	0	0	0	0	0	0	0	0	0	0	0	0	0	0	0	0	0	0	0	0	0	0	0	0	0	0	0	0	0	0	0	0	0	0	0	0
Haidong	7	0	0	0	0	0	0	0	1	0	0	0	0	1	0	0	0	0	0	0	0	0	0	0	0	0	0	0	0	0	0	0	0	0	0	0	0	0	0	0	0	0	0	0	0	0	0	0	0
Fangchenggang	1	0	19	0	0	0	0	0	0	0	0	1	0	0	0	0	0	0	0	0	0	0	0	0	0	0	0	0	0	0	0	0	0	0	0	0	0	0	0	0	0	0	0	0	0	0	0	0	0
Baoshan	0	0	0	0	0	0	0	0	0	0	0	0	0	0	0	0	0	0	0	0	0	0	0	0	0	0	0	0	0	0	0	0	21	0	0	0	0	0	0	0	0	0	0	0	0	0	0	0	0
Dehong	0	1	0	0	0	0	0	0	0	0	0	0	0	0	0	0	0	0	0	0	0	0	0	0	0	0	0	0	0	0	0	0	8	0	0	0	0	0	0	0	0	0	0	0	0	0	0	0	0
Guangyuan	10	1	0	2	0	0	0	0	0	1	8	0	0	0	0	0	0	0	0	0	0	0	0	0	0	0	1	0	0	0	0	0	0	0	0	0	0	0	0	0	0	0	0	0	0	0	0	0	0
Hami	10	0	0	0	3	0	0	0	0	0	0	0	0	3	2	0	0	0	0	0	0	0	0	0	0	0	1	0	0	0	0	0	0	0	0	0	0	0	0	0	0	0	0	0	0	0	0	0	0
Laibin	1	0	0	0	0	2	0	0	0	0	0	3	0	0	0	0	0	0	0	0	0	0	0	0	0	0	0	0	0	0	0	0	0	0	0	0	0	0	0	0	0	0	0	0	0	0	0	0	0
Pingxiang	12	2	0	0	0	0	0	2	0	0	0	0	0	0	0	0	0	0	0	0	0	0	0	0	0	0	0	0	0	0	0	0	0	0	0	0	0	0	0	0	0	0	0	0	0	0	1	0	0
Shaoyang	2	0	1	0	0	0	1	0	0	0	0	0	0	0	5	0	0	0	0	0	0	0	0	0	1	0	0	0	0	0	0	0	0	0	0	0	0	0	0	0	0	0	0	0	0	0	0	0	0
Linxia	6	0	0	0	0	0	0	0	0	0	0	0	0	0	0	0	0	0	0	0	0	0	0	0	0	0	0	0	0	0	0	9	0	0	0	0	1	0	0	0	0	0	0	0	0	0	0	0	0
Yingtan	5	6	1	0	0	0	0	0	1	0	0	0	0	0	2	0	0	0	0	0	0	0	0	0	0	0	0	0	0	0	0	0	0	2	0	4	0	0	0	0	0	0	0	0	0	0	0	0	0
Baise	3	0	0	0	0	2	0	1	0	0	0	0	1	0	1	0	0	0	0	0	0	0	0	0	0	0	1	0	0	0	1	0	2	0	0	0	0	0	0	0	0	0	0	0	0	0	0	0	0
Wuwei	7	0	0	0	0	0	0	0	0	0	0	0	0	0	0	1	0	0	0	0	0	0	0	0	0	0	0	0	0	0	0	1	0	0	0	0	0	1	0	0	0	0	0	0	3	0	0	0	0
Xilingol	14	2	0	0	0	2	0	0	0	0	0	0	0	0	0	0	0	0	0	0	0	0	0	0	0	0	0	0	0	0	0	0	0	0	0	0	0	0	0	0	0	0	0	0	0	0	0	0	1
Dingxi	2	2	0	0	0	0	0	0	0	0	0	0	0	0	1	0	0	1	0	0	0	0	0	0	0	0	0	0	0	0	1	5	0	0	0	3	0	0	0	0	0	0	0	0	0	0	0	0	0
Wenshan	1	2	0	0	0	2	0	0	0	0	1	0	0	2	1	0	0	0	0	0	0	0	0	0	0	0	0	0	0	0	0	0	7	0	0	0	0	0	0	0	0	0	0	0	0	0	0	0	0
Hegang	15	0	0	0	0	0	0	1	0	0	0	0	0	0	0	2	0	0	0	0	1	0	0	0	0	0	0	0	0	0	0	0	0	0	0	0	0	0	0	0	0	0	0	0	0	2	0	0	0
Ali	0	0	0	0	0	0	0	0	0	0	2	0	0	0	0	0	0	0	0	0	0	0	0	0	0	0	0	0	0	0	0	0	0	0	0	0	0	0	0	0	0	0	0	0	0	0	0	0	0
Zhangye	1	0	0	0	0	0	0	0	0	0	0	0	0	0	0	0	0	0	0	0	0	0	0	0	0	0	0	0	0	0	0	10	0	0	0	0	0	0	0	0	0	0	0	0	0	0	0	0	0
Shuangyashan	16	0	0	0	0	0	0	0	0	0	0	0	0	0	0	0	0	0	0	0	0	0	0	0	0	0	0	0	0	0	0	0	3	0	0	0	0	0	0	0	0	0	0	0	0	1	0	0	0
Bazhong	1	0	0	1	0	0	0	0	0	1	2	0	0	0	0	0	1	0	1	0	0	1	0	0	0	0	0	0	0	0	1	0	1	0	0	1	0	0	0	0	0	0	0	0	0	0	0	0	0
Macao	0	0	0	2	0	12	0	0	0	0	0	0	0	0	0	0	0	0	0	0	0	1	0	0	0	0	0	2	0	0	0	0	0	0	0	0	0	0	0	0	0	0	0	0	0	0	0	0	0
Linzhi	0	0	0	1	0	0	0	3	1	0	0	0	0	0	2	4	0	0	0	0	0	4	0	0	0	0	0	0	0	0	0	1	0	0	0	0	0	0	0	0	0	0	0	0	0	0	0	0	0
Aletai	7	0	3	1	0	0	0	0	1	0	1	0	0	0	0	0	0	0	0	0	0	0	0	0	0	0	0	0	0	0	0	2	0	0	0	0	0	0	0	0	0	0	0	0	0	0	0	0	0
Jiayuguan	3	3	0	0	2	0	0	0	0	0	0	0	0	0	0	0	0	0	0	0	0	0	0	0	0	0	0	0	0	0	0	2	0	0	0	0	0	0	0	0	0	0	0	0	0	0	0	0	0
Guyuan	13	0	0	1	0	0	0	0	0	0	0	0	0	0	0	0	0	0	0	0	0	0	0	0	0	0	0	0	0	0	0	0	0	0	0	0	0	0	0	0	0	0	0	0	0	0	0	0	0
Bortala	7	0	1	0	0	0	0	0	0	0	0	0	0	2	0	0	0	0	0	0	0	0	0	0	0	0	0	0	0	0	0	2	0	0	0	0	0	0	0	0	0	0	0	0	0	0	0	0	0
Heihe	9	1	0	0	0	0	0	0	0	0	0	0	0	0	0	0	0	0	0	0	0	1	0	0	0	0	0	0	0	0	0	0	0	0	0	0	0	0	0	0	0	0	0	0	0	2	0	0	0
Hetian	3	0	0	0	0	6	0	0	0	0	0	0	0	0	0	0	0	0	0	0	0	0	0	0	0	0	0	0	0	0	0	0	0	0	0	0	0	0	0	0	0	0	0	0	0	0	0	0	0
Ganzi	0	0	0	0	0	0	0	0	0	0	9	0	0	0	0	0	0	0	0	0	0	0	0	0	0	0	0	0	0	0	0	0	1	0	0	0	0	0	0	0	0	0	0	0	0	0	0	0	0
Tongchuan	9	0	0	0	0	1	0	0	0	0	0	0	0	0	0	5	0	0	0	0	0	0	0	0	0	0	0	0	0	0	0	0	0	0	0	0	0	0	0	0	0	0	0	0	0	0	0	0	0
Zhangjiajie	4	0	0	0	0	0	0	0	2	1	0	0	0	0	5	0	0	0	0	0	0	0	0	0	0	0	0	0	0	0	0	0	0	0	0	0	0	0	0	0	0	0	0	0	0	0	0	0	0
Qitaihe	7	0	0	0	0	0	0	0	0	0	0	0	0	0	0	0	0	0	0	0	0	0	0	0	0	0	4	0	0	0	0	0	0	0	0	0	0	0	0	0	0	0	0	0	0	1	0	0	0
Pingliang	3	0	0	0	0	0	0	0	0	0	0	0	0	0	0	3	0	0	0	0	0	0	0	0	0	0	0	0	0	0	0	3	0	0	0	0	0	0	0	0	0	0	0	0	0	0	0	0	0
Guangan	3	0	1	0	0	0	0	0	0	0	2	0	0	0	0	0	1	0	0	0	0	0	0	0	0	0	0	0	0	0	0	0	0	0	0	1	0	0	0	0	0	0	0	0	0	0	0	0	0
Nujiang	2	0	0	0	0	0	0	0	0	0	0	0	0	0	0	0	0	0	0	0	0	0	0	0	0	0	0	0	0	0	0	0	9	0	0	0	0	0	0	0	0	0	0	0	0	0	0	0	0
Qingyang	1	0	0	0	0	0	0	0	0	0	1	0	0	0	0	0	0	0	0	0	0	0	0	0	0	0	1	0	0	0	0	2	0	0	0	0	0	0	0	0	0	0	0	0	0	0	0	0	0
Diqing	4	0	1	0	0	0	0	0	0	0	0	0	0	0	1	0	0	0	0	0	0	0	0	0	0	0	0	0	0	0	0	0	4	0	0	0	0	0	0	0	0	0	0	0	0	0	0	0	0
Shannan	1	0	0	0	0	0	0	0	2	0	3	0	0	0	0	0	0	0	0	0	0	0	0	0	0	0	0	0	0	0	0	0	0	0	0	0	0	0	0	0	0	0	0	0	0	0	0	0	0
Hinggan	5	2	0	0	0	0	0	0	0	0	0	0	0	0	0	0	0	0	0	0	0	0	0	0	0	0	0	0	0	0	0	0	0	0	0	0	0	0	0	0	0	0	0	0	0	0	0	0	0
Gannan	0	0	0	0	0	0	0	0	0	0	0	0	0	0	0	0	0	0	0	0	0	0	0	0	0	0	0	0	0	0	0	9	0	0	0	0	0	0	0	0	0	0	0	0	0	0	0	0	0
Changdu	0	0	0	0	0	0	0	0	0	0	0	0	0	0	0	0	0	0	0	0	0	0	0	0	0	0	0	0	0	0	0	0	0	0	0	0	0	0	0	0	0	0	0	0	0	0	0	0	0
Daxinganling	6	0	0	0	0	0	0	0	0	0	0	0	0	0	0	0	0	0	0	0	0	0	0	0	0	0	0	0	0	0	0	0	1	0	0	0	0	0	0	0	0	0	0	0	0	0	0	0	0
Huangnan	0	0	0	0	0	0	0	0	0	0	0	0	0	0	0	0	0	0	0	0	0	0	0	0	0	0	0	0	0	0	0	0	0	0	0	0	0	0	0	0	0	0	0	0	0	0	0	0	0
Haibei	0	0	0	0	0	0	0	0	0	0	0	0	0	2	0	0	0	0	0	0	0	0	0	0	0	0	0	0	0	0	0	0	0	0	0	0	0	0	0	0	0	0	0	0	0	0	0	0	0
Hainanzhou	2	0	0	0	0	0	0	0	0	0	0	0	0	0	0	0	0	0	0	0	0	0	0	0	0	0	0	0	0	0	0	0	0	0	0	0	0	0	0	0	0	0	0	0	0	0	0	0	0
Sansha	2	0	0	0	0	0	0	0	0	0	0	0	0	0	0	0	0	0	0	0	0	0	0	0	0	0	0	0	0	0	0	0	0	0	0	0	0	0	0	0	0	0	0	0	0	0	0	0	0
Yichun	2	0	0	0	0	0	0	0	0	0	0	0	0	0	0	0	0	0	0	0	0	0	0	0	0	0	0	0	0	0	0	0	0	0	0	0	0	0	0	0	0	0	0	0	0	1	0	0	0
Rikaze	0	0	0	0	0	0	0	0	0	0	0	0	0	0	0	0	0	0	0	0	0	0	0	0	0	0	0	0	0	0	0	0	0	0	0	0	0	0	0	0	0	0	0	0	0	0	0	0	0
Longnan	0	0	0	0	0	0	0	0	0	0	0	0	0	0	0	0	0	0	0	0	0	0	0	0	0	0	0	0	0	0	0	1	0	0	0	0	0	0	0	0	0	0	0	0	0	0	0	0	0
Yushu	1	0	0	0	0	0	0	0	0	0	0	0	0	0	0	0	0	0	0	0	0	0	0	0	0	0	0	0	0	0	0	0	0	0	0	0	0	0	0	0	0	0	0	0	0	0	0	0	0
[truncated: 287 more columns]
